# Supplementary material for: Preliminary placement and new records of an overlooked Amazonian tree, Christiana mennegae (Malvaceae)
Source: PeerJ. 2021 Nov 15;9:e12244. doi: 10.7717/peerj.12244 (PMC8601058; doi:10.7717/peerj.12244)
Supplement: Supplemental Information 3 [file peerj-09-12244-s003.fasta]

>ITV11431
TGGTGTGAATTGCAGAATCCCCGTGAACCATCGAGTATTTGAACGCAAGTTGCGCCCCAA
GCCGTTAGGCCTAGGGCACGTCTGCCTGGGTGTCACGCATCGTCGTCCCCTCGAACAACC
CTTCGGGTTGCGGGGACGGAAGTTGGCCTCCCGTGTGGTCCTCGCTCGCGGTCGGCCTAA
AATCGAGTCCACGGCGACGTTGGCGCCGCGGCGATCGGTGGTAATGCCCGTGAGCGTGCC
TCATCTCTAGTCGCGCGTGCCTGTCGACCGTTAGGACCCTCTCGGACCCTCGTTGCGTCG
CCGAAACGACGCTCGCGTCGCGACCCCAGGTCAGGCGGGACCACCCGCTGAGTTTAAGCA
TATCAATAAGCGGAGGAAAAGAAACTTACCAGGATTCCCCTAGTAACGGCGAGCGAACCG
GGAAGAGCCCAGCTTGAGAATCGGTCGCCTTCGGTGTCCGAATTGTA
