# Supplementary material for: Preliminary placement and new records of an overlooked Amazonian tree, Christiana mennegae (Malvaceae)
Source: PeerJ. 2021 Nov 15;9:e12244. doi: 10.7717/peerj.12244 (PMC8601058; doi:10.7717/peerj.12244)
Supplement: Supplemental Information 4 [file peerj-09-12244-s004.fas]

>Diplodiscus_paniculatus
-----------------------------------------------------------------------------------------------------------------------------------------------------------------------------------------------------------------------------------------------------------------------------------------------------------------------------------------------------------------------------------------------------------------------------------------------------------------------------------------------------------------------------------------------------------------------------------------------------------------------------------------------------------------------------------------------------------------------------------------------------------------------------------------------------------------------------------------------------------------------------------------------------------------------------------------------------------------------------------------------------------------------------------------------------------------------------------------------------------------------------------------------------------------------------------------------------------------------------------------------------------------------------------------------------------------------------------------------------------------------------------------------------------------------------------------------------------------------------------------------------------------------------------------------------------------------------------------------------------------------------------------------------------------------------------------------------------------------------------------------------------------------------------------------------------------------------------------------------------------------------------------------------------------------------------------------------------------------------------------------------------------------------------------------------------------------------------------------------------------------------------------------------------------------------------------------------------------------------------------------------------------------------------------------------------------------------------------------------------------------------------------------------------------------------------------------------------------------------------------------------------------------------------------------------------------------------------------------------------------------------------------------------------------------------------------------------------------------------------------------------------------------------------------------------------------------------------------------------------------------------------------------------------------------------------------------------------------------------------------------------------------------------------------------------------------------------------------------------------------------------------------------------------------------------------------------------------------------------------------------------------------------------------------------------------------------------------------------------------------------------------------------------------------------------------------------------------------------------------------------------------------------------------------------------------------------------------------------------------------------------------------------------------------------------------------------------------------------------------------------------------------------------------------------------------------------------------------------------------------------------------------------------------------------------------------------------------------------------------------------------------------------------------------------------------------------------------------------------------------------------------------------------------------------------------------------------------------------------------------------------------------------------------------------------------------------------------------------------------------------------------------------------------------------------------------------------------------------------------------------------------------------------------------------------------------------------------------------------------------------------------------------------------------------------------------------------------------------------------------------------------------------------------------------------------------------------------------------------------------------------------------------------------------------------------------------------------------------------------------------------------------------------------------------------------------------------------------------------------------------------------------------------------------------------------------------------------------------------------------------------------------------------------------------------------------------ATGGAGCATACATATCAATATTCATGGATCATACCTTTTGTGCCACTTCCCACTCCTATTTTAATAGGAATGGGACTCCTACTTTTTCCGACGGCAACAAAAAATCTTCGTCGTATGTGGGCTTTTCCCAATATTTTATTGTTAAGTATAGTTATGATTTTTTCGGTCGATCTGTCTATTCAGCAAATAAATAGAAGTTCTATCTATCAATATGTATGGTCTTGGACCATCAATAATGATTTTTCTTTCGAGTTTGGCTCCTTTATTGATTCACTTACCTCTATTATGTCAATATTAATCACTACTGTTGGAATTTTTGTTCTTATTTATAGTGACAATTATATGTCTCATGATCAAGGATATTTGAGATTTTTTGCTTATATGAGTTTGTTCAATACTTCAATGTTGGGATTAGTTACTAGTTCTAATTTGATACAAATTTATATTTTTTGGGAATTAGTCGGAATGTGTTCTTATCTATTAATAGGGTTTTGGTTTACACGACCCGCTGCGGCAAACGCTTGTCAAAAAGCGTTTGTAACTAATCGGATAGGCGATTTTGGTTTATTATTAGGAATCTTAGGTTTTTATTGGATAACGGGAAGCTTCGAATTTCAAGATTTGTTTGAAATATTTAATAACTTGATTTATAATAATGAGGTTCATTTTTTATTTGTTACTTTATGTGCCTCTTTATTATTTGCCGGCGCAGTTGCTAAATCTGCCCAATTTCCCCTTCATGTATGGTTACCTGATGCCATGGAGGGGCCTACTCCTATTTCGGCTCTTATACATGCTGCCACTATGGTAGCAGCGGGAATTTTTCTTGTAGCCCGCCTTCTTCCTCTTTTCATAGTTATACCTTACATAATGAATCTAATATCTTTGATAGGTATAATAACAGTATTATTAGGGGCTACTTTAGCTCTTGCTCAAAAAGATATTAAGAGGGGTTTAGCCTATTCTACAATGTCCCAACTGGGTTATATGATGTTAG-------CTCTAGGTATGGGGTCTTATCGAGCCGCTTTATTTCATTTGATTACTCATGCTTATTCGAAGGCATTGTTGTTTTTAGGATCCGGATCAATTATTCATTCCATGGAAGCTATTGTTGGATATTCTCCAGATAAAAGCCAGAATATGGTTTTTATGGGAGGTTTAAGAAAGCATGTGCCAATTACACAAATTGCTTTTTTAGTGGGTACACTTTCTCTTTGTGGTATTCCACCCCTTGCTTGTTTTTGGTCCAAAGATGAAATTCTTAGTGACAGTTGGTTGTATTCACCGATTTTTGCAATAATAGCTTGGTCCACCGCCGGATTAACGGCATTTTATATGTTTCGGATCTATTTACTTACTTTTGAAGGACATTTAAACATTCATTTTCAAAATTATAGTGGCAAAAAAAGTAGCTCTTTCTATTCAATAAAACTATGGGGTAAAGAAGAGCAAAAAATGATTAACAGAAATTTTCGTTTATCTCCGTTATTAACAATGAATAATAACGA---------------------GAAGCAAT---ATAGAATTGGTGGGAATGGAAAAAAAGGGG-------CTCTTATTACTATTACGAATTTTGGCTACAAGAAGGCTTTTT------CTTATCCTCATGAATCGGCTAATACTATGCTATTTCCTATGCTTATATTGGTTCTATTTACTTTATTTGTTGGAGCCATAGCAATTCCTTTTAATC----AAGAAGGAAT---------ACATTTGGATATATTATCCAAATTATTAACTCCATCTATAAATCTTTTACATCAAAATTCCAATTATTTTGAGGATTGGTATCAATTTTTAACAAATGTAACTTTTTCAGTGAGTATAGCTTGTTTCGGAATATTTACAGCATTCCTTTTATATAAGCCTTTTTATTCATCTTTACAAAATTTGAACTTACTAAATTCGTTTGCGAAAAGGGG---------TCCGAAAAGAAGTTTCTTGGATAAAATAATATATTTGATATACGATTGGTCATATAATCGTGGTTACATAGATACGTTTTATTCAATATCCTTAACAAAAGGTATAAGAGGATTGGCCGAACTAACTCATTTTTTTGATAGGCGAGTAATCGATGGAATTACAAATGGAGTAGGCATTACAAGTTTTTTTGTA----------------------------------------------------------------------------------------------------------------------------------------------------------------------------------------------------------------------------------------------------------------------------------------------------------------------------------------------------------------------------------------------------------------------------------------------------------------------------------------------------------------------------------------------------------------------------------------------------------------------------------------------------------------------------------------------------------------------------------------------------------------------------------------------------------------------------------------------------------------------------------------------------------------------------------------------------------------------------------------------------------------------------------------------------------------------------------------------------------------------------------------------------------------------------------------------------------------------------------------------------------------------------------------------------------------------------------------------------------------------------------------------------------------------------------------------------------------------------------
>Carpodiptera_ameliae
--------------------------------------------------------------------------------------------------------------------------------------------------------------------------------------------------------------------------------------------------------------------------------------------------------------------------------------------------------------------------------------------------------------------------------------------------------------------------------------------------------------------------------------------------------------------------------------------------------------------------------------------------------------------------------------------------------------------------------------------------------------------------------------------------------------------------------------------------------------------------------------------------------------------------------------------------------------------------------------------------------------------------------------------------------------------------------------------------------------------------------------------------------------------------------------------------------------------------------------------------------------------------------------------------------------------------------------------------------------------------------------------------------------------------------------------------------------------------------------------------------------------------------------------------------------------------------------------------------------------------------------------------------------------------------------------------------------------------------------------------------------------------------------------------------------------------------------------------------------------------------------------------------------------------------------------------------------------------------------------------------------------------------------------------------------------------------------------------------------------------------------------------------------------------------------------------------------------------------------------------------------------------------------------------------------------------------------------------------------------------------------------------------------------------------------------------------------------------------------------------------------------------------------------------------------------------------------------------------------------------------------------------------------------------------------------------------------------------------------------------------------------------------------------------------------------------------------------------------------------------------------------------------------------------------------------------------------------------------------------------------------------------------------------------------------------------------------------------------------------------------------------------------------------------------------------------------------------------------------------------------------------------------------------------------------------------------------------------------------------------------------------------------------------------------------------------------------------------------------------------------------------------------------------------------------------------------------------------------------------------------------------------------------------------------------------------------------------------------------------------------------------------------------------------------------------------------------------------------------------------------------------------------------------------------------------------------------------------------------------------------------------------------------------------------------------------------------------------------------------------------------------------------------------------------------------------------------------------------------------------------------------------------------------------------------------------------------------------------------------------------------------------------------------------------------------------------------------------------------------------------------------------------------------------------------------------------------------------------------------------------------------------------------------------------------------------------------------------------------------------------------------------------------------------------------------------------------------------------------------------------------------------------------------------------------------------------------------------------------------------------------------------------------------------------------------------------------------------------------------------------------------------------------------------------------------------------------------------------------------------------------------------------------------------------------------------GAGCAGACATATCAATATTCATGGATCATACCTTTTGTGACACTTCCGATTCCTATTTTAATAGGAATCGGACTCCTACTTTTTCCGACGGCAACAAAAAATCTTCGTCGTATGTGGGCTTTTACCAATATTTTATTGTTAAGTATAGTTATGATTTTTTCGGTCGATCTGTCTATTCAGCAAATAAATAGAAGTTCTATCTATCAATATGTATGGTCTTGGACCATCAATAATGATTTTTCTTTCGAGTTTGGCTACTTTATTGATTCACTTACTTCTATTATGTCAATATTAATCACTACTGTTGGAATTTTTGTTCTTATTTATAGTGACAATTATATGTCTCATGATCAAGGATATTTGAGATTTTTTGCTTATATGAGTTTGTTCAATACTTCAATGTTGGGATTAGTTACTAGTTGTAATTTGATACAAATTTATATTTTTTGGGAATTAGTTGGAATGTGTTCTTATCTATTAATAGGGTTTTGGTTTACACGACCCGCTGCGGCAAACGCTTGTCAAAAAGCGTTTGTAACTAATCGTATAGGCGATCTTGGTTTATTATTAGGAATCTTAGGTTTTTATTGGATAACGGGAAGCTTCGAATTTCAAGATTTGTTTGAAATAGTTAATAACGTGATTTATAATAATGAGGTTCATTTTATATTTCTTACTTTATGTGCCTCTTTATTATTTGCCGGCGCAGTTGCTAAATCTGCGCAATTTCCCCTTCATGTATGGTTACCTGATGCCATGGAGGGGCCTACTCCTATTTCGGCTCTTATACATGCTGCCACTATGGTAGCAGCGGGAATTTTTCTTGTAGCCCGCCTTCTTCCTCTTTTCATAGTTATACCTTACATAATGAATCTAATATCTTTGATAGGTATAATAACAGTATTATTAGGGGCTACTTTAGCTCTTGCTCAAAAAGATATTAAGAGGGGTTTAGCCTATTCTACAATGTCCCAACTGGGTTATATGATGTTAG-------CTCTAGGTATGGGGTCTTATCGAGCCGCTTTATTTCATTTGATTACTCATGCTTATTCGAAGGCATTGTTGTTTTTAGGCTCCGGATCAATTATTCATTCCATGGAAGCTATTGTTGGATATTCTCCAGATAAAAGCCAGAATATGGTTTTTATGGGCGGTTTAAGAAAGCATGTGCCAATTACACAAATTGCTTTTTTAGTGGGTACACTTTCTCTTTGTGGTATTCCACCCCTTGCTTGTTTTTGGTCCAAAGATGAAATTCTTAGTGACAGTTGGTTGTATTCACCGATTTTTGCAATAATAGCTTGGTCCACCGCCGGATTAACGGCATTTTATATGTTTCGGATCTATCTACTTACTTTTGAAGGACATTTAAACATTCATTTTCAAAATTATAGTGGCAAAAAAAGTAGCTCTTTYTATTCAATAAAACTATGGGGTAAAGAAGAGCAAAAAATGATTAACAGAAATTTTCGTTTATCTCCGTTATTAACAMTGAATAATAACAA---------------------GAAGCAAT---ATAGAATTGGTGGTAATGTAAAAAAAGTGG-------CTCTTATTACTATTACGAATTTTGGCTACAAGAARGCCTTTTCTTRTCCTTATCCTCATGAATCGGATAATACTAHGCTATTTCCTATGCTTATATTGGTTCTATTTACTTTATTTGTKGGARCCATAGCAATTCCTTTTAATC----AADAAGGAAT---------ACATTTGGATATATTATCCCAATTATTAACTCCATCTATAAATCTTTTACATCAAAATTCCAATGATTTTGAGGATTGGTATCAATTTTTAACAAATGCAACTTTTTCAGTGAGTATAGCTTGTTTCGGAATATTTACAGCATTCCTTTTATATAAGCCTTTTTATTCATCTTTACAAAATTTGAACTTACTAAATTCGTTTGCCAAAAGGGG---------TCCGAAAAGAATTTTCTTGGATAAAATAATATATTTGATATACGATTGGTCATATRATCGTGGTTACATAGATACGTTTTATTCAATATCCTTAACAARAGGTATAAGARGATTGGCCGAACTAACTCATTTTTTTGATGGGCGAGTAATCGATGGAATTACAAATGGGGTAGGCATTACMANTTTTTTTGTA----------------------------------------------------------------------------------------------------------------------------------------------------------------------------------------------------------------------------------------------------------------------------------------------------------------------------------------------------------------------------------------------------------------------------------------------------------------------------------------------------------------------------------------------------------------------------------------------------------------------------------------------------------------------------------------------------------------------------------------------------------------------------------------------------------------------------------------------------------------------------------------------------------------------------------------------------------------------------------------------------------------------------------------------------------------------------------------------------------------------------------------------------------------------------------------------------------------------------------------------------------------------------------------------------------------------------------------------------------------------------------------------------------------------------------------------------------------------------------
>Berrya_javanica
-------------------------------------------------------------TCATCGGTCCAGTACTGGATGTAGCCTTTCCCCCGGGCAAGATGCCTAATATTTACAACGCTNTAGTAGTTNAAGGTCAAGATACCNTCGGTCAACAAATTAATGTRACTTGTGAGGTACAGCAATTACTAGGAAATAATCGAGTTAGAGCTGTAGCTATGAGCGCTACAGATGGTCTAATGAGAGGAATGGAAGTGACTGACACGGGAGCTCCTCTAAGTGTTCCAGTCGGCGGAGCGACCCTAGGACGAATTTTTAACGTGCTTGGGGAGCCCGTTGATAATTTAGGTCCTGTAGATACTCGCACAACATCCCCTATTCATAAACCTGCGCCCGCTTTCATACAATTAGATACAAAATTATCTATTTTTGAAACAGGAATTAAAGTAGTCGATCTTTTAGCTCCTTATCGTCGTGGAGGAAAAATCGGACTATTTGGGGGAGCTGGGGTAGGTAAAACAGTACTCATTATGGAATTGATCAACAACATTGCCAAAGCTCATGGGGGTGTATCCGTATTTGGCGGAGTAGGTGAACGTACTCGTGAAGGAAATGATCTTTACATGGAAATGAAAGAATCTGGAGTAATTAATGAACAAAATCTTGCGGAATCAAAAGTGGCTTTAGTCTACGGTCAGATGAATGAACCGCCAGGAGCTCGTATGAGAGTTGGTTTGACTGCCCTAACTATGGCGGAATATTTCCGAGATGTTAATGAACAAGACGTACTTCTATTTATAGACAATATCTTCCGTTTTGTCCAAGCGGGATCCGAAGTATCCGCCTTATTGGGTAGAATGCCTTCTGCTGTGGGTTATCAACCCACCCTTAGTACCGAAATGGGTTCTTTACAAGAAAGAATTACTTCTACCAAGGAGGGATCCATAACTTCTATTCAAGCAGTTTATGTACCCGCGGATGATTTGACCGACCCTGCCCCTGCCACAACATTTGCGCATTTAGATGCTACTACCGTACTATCAAGAGGATTAGCTGCCAAAGGTATCTATCCAGCGGTAGATCCTTTAGACTCAACGTCAACTATGCTCCAACCTCGAATCGTTGGTGAGGAACATTATGAAACTGCGCAAAGGGTTAAGCAAACCTTACAACGTTACAAAGAACTTCAGGACATTATAGCTATCCTGGGGTTGGACGAATTGTCCGAAGAGGATCGCTTAACCGTAGCAAGAGCACGAAAAATTGAGCGTTTCTTATCACAACCCTTTTTCGTAGCGGAAGTATTTACTGGTTCCCCGGGGAAATATGTTGGCCTAGCAGAAACAATTAGAGGATTTAAATTGATCCTTTCCGGAGAATTAGACGGTCTTCCTGAACAGGCCTTTTATTTGGTAGGTAACATCGATGAAG----------------------------------------------????-----------------------------------------------------------------------------------------------------------------------------------------------------------------------------------------------------------------------------------------------------------------------------------------------------------------------------------------------------------------------------------------------------------------------------------------------------------------------------------------------------------------------------------------------------------------------------------------------------------------------------------------------------------------------------------------------------------------------------------------------------------------------------------------------------------------------------------------------------------------------------GGCTTTTAAGTGCGACTAGCATCTTTTACACATTTGTATGAAGAAAGGGATTCGTTCATACCATCGGTAGAGTTTGTAAGACCACGACTGATCCTGAAAGGAGTGGATGGAAAAAAGAGCATGTCGTATCAATGGAGAATTCTAAGAATCCATTTTTTT--------------CCGAATCAGTCC----------AAAAAAAATCGTCTTTGAATTTTTGGTGCGGAAC-----------AAAAAAATGAATTGAATTCAAAGTTGGGTCGAGTGAATAAATGGATAGAGCTCTACGGCCCCAATTATAGG-----------GAAACA-----AAAAGTAACGAGCTTCTGTTCTCA-------ATTTGAATGATTACCCGATCTAATTAAACGTTAAAAATAAATTAGTGCCTAATGCGGTAAAGGTTTTTCTCATGAGTAAATTATCGATTTT-----------TTATGAGTCCTAATTATTAGTTATT-----CCCTTTATGGGTTAGACATGA--------------ATGTGTAGAAGAAGCAGTATATTGATAAAGAAAAGATA-------------TTTTTTTTTTCCAAAATCAAAAGAGCGATTGGGTTGAAAAAAT-AAAGGATTTCTAACCATCTT-----CTTATCCTA------TAACAACATAAATCAA-----TTAGATGGC------------------AAAAGATAGGATAGAGAA--------------GTTGATGAATC-ATCTGTCCCCGAGGT----ATCTATTCTTTTCTT-ACTAT-AATACCTTGTTTTGACTGTATCGCACTATGTATCATTTGATAACCGAATAGATCCCCT------ATCTTTGGTTCAAATCGAA-TTTGAAATGGAGGAATTTCAAGTCTATTTAGAACTAAATAGATCTCGCCGACATGATTTCCTATACCCACTTATTTTTCGGGAGTATATTTATGCACTTGCTCATGATCATGGTTTAAATAAATCGACGATTTCTTT---GGAAAATCAGGGTT------ATGGTAATAAATTCAGTTCACTAATTGTGAAACGTTTAATTATTCGAATGGATCAACAGAATCATTTGATTCTTTCTGCTAATGATTCCAACCAAAATCCATTTTTTGGGCACAACAATAATTTGTATTCTCAAATGATATCGGCGGGATTTGCAGTCATTGTGGAAATTCCATTTTCCTTACGATTAGTATCTTACTCACAAGGGGAAGAA---GTCGCAAAATCTCATAATTTACAATCAATTCATTCAATATTTCCTTTTTTAGAGGACAAATTCTCCCATTTAAATTATGTGTTAGATGTACTAATACCTCACCCCATCCATCTAGAAATCTTGGTTCAAGCCCTTCGCTACTGGGTAAAAGATGCTTCTTCTTTGCATTTATTACGGTTCTCTCTCTACGAGTA---------TTGTAATTTGAAGAGTTTTATTACTCCAAAGAAATCTATTTCGATTTTT---------AATCCAAGATTATTCTTGTTCCTATATAATTCTCATGTATGTGAATACGAATCCATTTTCCTTTTTCTCCGTAACCAATCTTCTCATTTACGATCAACATCTTCTGGAGTCTTTCTTGAACGAATTTATTTCTATGGAAAAATAGAGTATCTTGTAGAAG------TCTTTTCTAATGATTTTCAGAACAACCTAGGGTTGTTCAAAGACCCTTTCATACATTTTATTAGGTATCAAGGAAAGGCAATTCTGGCCTCAAAAGATACGTCTCTTCTGATGAATAAGTGGAAATATTACTTTGTCGATTTATGGCAATATTATTTTTACATGTGG---TCTCAATCAGGA------AGAGTCCGTATAAATCAATTATCTAAATATTCTCTTGACTTTCTGGGCTATCTTTCAAGTGTGCGATTAAATCCTTCAGTGGTACGGAGTCAAATGCTAGAAAATTCATTTCTAATAGA------TAATGCTATGAAGAAGTTGGATACAAGAATTCCAATTATTTCTCTCATTGGATCATTATCTAAAGCGAAATTTTGTAACACATTAGGGCATCCCATTAGTAAGCCGACATGGGCCGATTCCTCCGATTCTGATATTATCGACCGATTTGTGCGTATATGCAGAAATCTTTCTCATTATCACAGTGGATCTTCAAAAAAAAAGAGTTTGTATCGAATAAAATATATACTTCGTCTTTCTTGTGTTAAAACTTTGGCTCGTAAACACAAAAGTACTGTACGTGCTTTTTTGAAAAGATTAGGTTCGGAATTTTT-----GGAAGAATTCTTTACG------GAAGAAGAACATGTTTTTTCTTTGATCTTCCCAAG---AGTTTTTTTTAC---TTCGCGAAAGTTATATAGGGGT---CGAATTT-GGTATTTGGATA-TTTTTGTATCAATGCTCTGGTCAATCATGAATGATTGGTTATGAAATCATGTAAATTCAATTC------------------AAATTAAAATGGGAATTTTTCCT-----AAATGATGAAGAGATAACAAAAGAA-TTTATTCATTTCTAGTATT------------AAATGTTC--------ATGCAGTA-----AGAATAAGAGGGGAGTGG------TCGAGTATTCCAC----TTTGTCGAGTCCTGTTTAGGGAATAAACTGGGTTTTAGATGTATACATAGAGAAAGCCGTGTGCAATGAAAAATGCAAGCACGGTTTGGGGAGGGATCTTTT--------------AGCAGACATATCAATATTCATGGATCATACCTTTTGTGACACTTCCCATTCCTATTTTAATAGGAATCGGACTCCTACTTTTTCCGACGGCAACAAAAAATCTTCGTCGTATGTGGGCTTTTCCCAATATTTTATTGTTAAGTATAGTTATGATTTTTTCGGTCGATCTGTCTATTCAGCAAATAAATAGAAGTTCTATCTATCAATATGTATGGTCTTGGACCATCAATAATGATTTTTCTTTCGAGTTTGGCTACTTTATTGATTCACTTACTTCTATTATGTCAATATTAATCACTACTGTTGGAATTTTTGTTCTTATTTATAGTGACAATTATATGTCTCATGATCAAGGATATTTGAGATTTTTTGCTTATATGAGTTTGTTCAATACTTCAATGTTGGGATTAGTTACTAGTTCTAATTTGATACAAATTTATATTTTTTGGGAATTAGTTGGAATGTGTTCTTATCTATTAATAGGGTTTTGGTTTACACGACCCGCGGCGGCAAACGCTTGTCAAAAAGCGTTTGTAACTAATCGTATAGGCGATTTTGGTTTATTATTAGGAAYCTTAAGTTTTTATTGGATAACGGGAAGCTTCGAATTTCAAGATTTGTTTGAAATATTTAATAACTTGATTTATAATAATGAGGTTCATTTTATATTTCTTACTTTATGTGCCTCTTTATTATTTGCCGGCGCAGTTGCTAAATYTGCGCAATTTCCCCTTCATGTATGGTTACCTGATGCCATGGAGGGGCCTACTCCTATTTCGGCTCTTATACATGCTGCCACTATGGTAGCAGCGGGAATTTTTCTTGTAGCCCGCCTTCTTCCTCTTTTCATAGTTATACCTTACATAATGAATCTAATATCTTTGATAGGTATAATAACAGTATTATTAGGGGCTACTTTAGCTCTTGCTCAAAAAGATATTAAGAGGGGTTTAGCCTATTCTACAATGTCCCAACTGGGTTATATGATGTTAG-------CTCTAGGTATGGGGTCTTATCGAGCCGCKTTATTTCATTTGATTACTCATGCTTATTCGAAGGCATTGTTGTTTTTAGGATCCGGATCAATTATTCATTCCATGGAAGCTATTGTTGGATATTCTCCAGATAAAAGCCAGAATATGGTTTTTATGGGCGGTTTAAGAAAGCATGTGCCAATTACACAAATTGCTTTTTTAGTGGGTACACTTTCTCTTTGTGGTATTCCACCCCTTGCTTGTTTTTGGTCCAAAGATGAAATTCTTAGTGACAGTTGGTTGTATTCACCGATTTTTGCAATAATAGCTTGGTCCACCGCCGGATTAACGGCATTTTATATGTTTCGGATCTATTTACTTACTTTTGAAGGACATTTAAACATTCATTTTCAAAATTATAGTGGCAAAAAAAGTAGCTCTTTCTATTCAATAAAACTATGGGGTAAAGAAGARCAAAAAATGATTAACAGAAATTTTCGTTTATCTCCGTTATTAACAATGAATAATAACAA---------------------GAAGCAAT---ATAGAATTGGTGGTAATGTAAAAAAAGGGG-------CTCTTATTACTATTACGAATTTTGGCTACAAGAAGCCTTTNT------CTTATCCTCATGAATCGGATAATACTATGCTATTTCCTATGCTTATATTGGTTCTATTTACTTTATTTGTTGGAGCCATAGCAATTCCTTTTAATC----AAGAAGGAAT---------ACATTTGGATATATTATCCAAATTATTAACTCCATCTATAAATCTTTTACATCAAAATTCCAATGATTTTGAGGATTGGTATCAATTTTTAACAAATGCAACTTTTTCAGTGAGTATAGCTTGTTTCGGAATATTTACAGCATTCCTTTTATATAAGCCTTTTTATTCATCTTTACAAAATTTGAACTTACTAAATTCGTTTGCGAAAAGGGG---------TCCGAAAAGAATTTTCTTGGATAAAATAATATATTTGATATACGATTGGTCATATAATCGTGGTTACATAGATACGTTTTATTCAATATCCTTAACAAAAGGTATAAGAGGATTGGCCGAACTAACTCATTTTTTTGATGGGCGAKTAATCGATGGAATTACAAATGGAGTAGGCATTACAAGTTTTTTTGTACGAGAAGGTAYCMAATATTAAAGCAAGTGTTGGATTCAAAGCTGGTGTTAAAGAGTATAAATTGACTTATTATACTCCTGACTATCAAGTCAAAGATACTGATATCTTGGCAGCCTTCCGAGTAACTCCTCAACCCGGAGTTCCGCCTGAGGAAGCAGGGGCCGCGGTAGCTGCTGAATCTTCTACTGGTACATGGACAACCGTGTGGACCGATGGGCTTACCAGCCTTGATCGTTACAAAGGGCGATGCTACCACATTGAGCCCGTTGCTGGAGAAGAAAATCAATATATATGTTATGTAGCTTACCCCTTAGACCTTTTTGAAGAAGGTTCTGTTACTAACATGTTTACTTCCATTGTGGGTAATGTATTTGGGTTCAAAGCCCTGCGCGCTCTACGTCTAGAGGATCTGCGAGTCCCTACTTCTTATATTAAAACTTTCCAAGGCCCGCCTCATGGCATCCAGGTTGAAAGAGATAAATTGAACAAGTACGGTCGCCCCCTATTAGGATGTACTATTAAACCTAAATTGGGGTTATCCGCTAAGAACTACGGTAGAGCAGTTTATGAATGTCTACGTGGTGGACTTGATTTTACCAAAGATGATGAGAATGTGAACTCCCAACCATTTATGCGCTGGAGAGACCGTTTCTTATTTTGTGCCGAAGCAATTTATAAAGCACAGGCTGAAACAGGTGAAATCAAAGGGCATTACTTTAATGCTACTGCGGGTACATGTGAAGAAATGATGAAAAGGGCTATATGTGCCAGAGAGTTGGGAGTTCCTATCGTAATGCATGACTACTTAACAGGTGGGTTCACTGCAAATACTAGCTTGGCTCATTATTGCCGAGATAATGGTCTACTTCTTCACATCCATCGCGCAATGCACGCAGTTATTGATAGACAGAAGAATCATGGTATGCACTTTCGTGTACTAGCTAAAGCTTTACGTCTGTCTGGTGGAGATCATATTCACGCTGGTACAGTAGTAGGTAAACTTGAAGGAGAAAGGGACATAACTTTGGGCTTTGTTGATTTACTACGTGATGATTTTATTGAAAAAGATCGAAGCCGTGGTATTTATTTCACTCAAGATTGGGTTTCTCTACCAGGTGTTCTGCCCGTAGCTTCGGGGGGTATTCACGTTTGGCATATGCCTGCTTTGACCGAGATCTTTGGAGATGATTCCGTACTACAATTCGGTGGAGGAACTTTAGGACACCCTTGGGGAAATGCACCGGGTGCCGTAGCTAATCGAGTAGCTTTAGAAGCATGTGTACAAGCTCGTAATGAGGGACGTGACCTTGCCCGCGAGGGTAATGAAATTATCCGCGAGGCTAGCAAATGGAGTCCTGAACTAGCTGCTGCGTGTGAAGTATGGAAGGAGATCAAGTTTGAATTCGAAGCAATGGATACAATTTAA
>Brownlowia_elata
--------------------------------------------------------------CATCGGTCCAGTACTGGATGTAGCCTTTCCCCCGGGCAAGATGCCTAATATTTACAACGCTTTAGTAGTTNARGGTCAAGATANCNTCGGTCAACCAATTAATGTNACTTGTGAGGTACAGCAATTATTAGGAAATAATCGAGTTAGAGCTGTAGCTATGAGCGCTACAGTGGGTCTAATGAGAGGAATGGAAGTGATTGACACGGGAGCTCCTCTAAGTGTTCCAGTCGGCGGAGCGACCCTAGGACGGATTTTTAACGTGCTTGGGGAGCCCGTTGATAATTTAGGTCCTGTAGATACTCGCACAACATCCCCTATTCATAAACCTGCGCCCGCTTTCATACAATTAGATACAAAATTATCTATTTTTGAAACAGGAATTAAAGTAGTCGATCTTTTAGCTCCTTATCGTCGTGGAGGAAAAATCGGACTATTTGGGGGAGCTGGGGTAGGTAAAACAGTACTCATTATGGAATTGATCAACACCATTGCYAAAGCTCATGGGTGCGTATCCGTATTTGGCGGAGTAGGTGAACGTACTCGGGAAGGAAATGATCTTTACMTGGAAATGNAAGAATCTGGAGTAATTAATGAACAAAATCTTGCGGAATCAAAAGTGGCTTTAGTCTACGGTCAGATGAATGAACCGCCAGGAGCTCGTATGAGAGTTGGTTTGAGTGCCCTAACTATGGCGGAATATTTCCGAGATGTTAATGAACAAGAMGTAMTCTTATTTATAGACAATATCTTCCGTTTTGTCCAAGCGGGATCCGAAGTATCTGCCTTATTGGGTAGAATGCCTTCTGCTGTGGGTTATCAACCCACCCTTAGTACCGAAATGGGTTCTTTACAAGAAAGAATTACTTCTACCAAGGAGGGATCCATAACTTCTATTCAAGCAGTTTATGTACCCGCGGATGATTTGACCGACCCTGCCCCTGCCACAACATTTGCGCATTTAGATGCTACTACCGTACTATCAAGAGGATTAGCTGCCAAAGGTATCTATCCAGCGGTAGATCCTTTAGACTCAACGTCAACTATGCTCCAACCTCGAATCGTTGGTGAGGAACATTATGAAACTGCGCAAAGGGTTAAGCAAACCTTACAACGTTACAAAGAACTTCAGGACATTATAGCTATCCTTGGGTTGGACGAATTGTCCGAAGAGGATCGCTTAACCGTAGCAAGAGCACGAAAAATTGAGCGTTTCTTATCACAACCCTTTTTCGTAGCGGAAGTATTTACTGGTTCCCCGGGGAAATATGTTGGCCTAGCAGAAACAATTAGAGGATTTAAATTGATCCTTTCCGGAGAATTAGACGGTCTTCCTGAACAGGCCTTTTATTTGGTAGGTAACATCGATGAAG----------------------------------------------????-----------------------------------------------------------------------------------------------------------------------------------------------------------------------------------------------------------------------------------------------------------------------------------------------------------------------------------------------------------------------------------------------------------------------------------------------------------------------------------------------------------------------------------------------------------------------------------------------------------------------------------------------------------------------------------------------------------------------------------------------------------------------------------------------------------------------------------------------------------------------------GGCTTTTAAGTGCGACTAGCATCTTTTACACATTTGTATGAAGAAAGGTATTCGTTCATACCGTCGGTAGAGTTTGTAAGACCACGACTGATCCTGAAAGGAGTGGATGGAAAAAAGAGCATGTCGTATCAATGGAGAATTCTAAGAATCCATTTTTTT--------------CCGGATCAGTCC---------AAAAAAAAATCGTCTTTGAATTTTTGGTGCGGAAC-----------AAAAAAATTAATTGAATTCAAAGTTGGGTCGAGTGAATAAATGGATAGAGCTCTACGGCCCCAATTATAGG-----------GAAACA-----AAAAGTAACGAGCTTCTGTTCTCA-------ATTTGAATGATTACCCGATCTAATTAAACGTTAAAAATAAATTAGTGCCTAATGCGGTAAAGGTTTTTCTCATGAGTAAATTCTCGATTTTT----------TTATGAGTCCTAATTATTAGTTATT-----CCCTTTATGGGTTAGACATGA--------------ATGTGTAGAAGAAGCAGTATATTGATAAAGAAAAGATA--------------TTTTTTTTTCCAAAATCAAAAGAGCGATTGGGTTGAAAAAAT-AAAGGATTTCTAACCATCTT-----CTTATCCTA------TAACAACATAAATCAA-----TTAGATGGC------------------AAAAGATAGGATAGAGAA--------------GTTGATGAATC-----GTCCCCGAGGT----ATCTATTCTTTTCTT-ACTAT-AATACCTTGTTTTGACTGTATCGCACTATGTATCATTTGATAACCGAATAGATCCCCT------ATCTTTGGTTCAAATCGAA-TTTGAAATGGAGGAATTTCAAGTATATTTAGAACTAAATAGATCTCGCCGACATGATTTCCTATACCCACTTATTTTTCGGGAGTATATTTATGCACTTGCTCATGATCATGGTTTAAATAAATCGATGATTTTTTT---GGAAAATCGGGGTT------ATGGTAATAAATTCAGTTCACTAATTGTGAAACGTTTAATTATTCGAATGGATCAACAGAATCATTTGATTCTTTCTGCTAATGATTCCAACCAAAATCCATTTTTTGGGCACAACAATAATTTGTATTCTCAAATGATATCGGCGGGATTTGCAGTCATTGTGGAAATTCCATTTTCCTTACGATTAGTATCTTACTCACAAGGGGAAGAA---GTCGCAAAATCTCATAATTTACAATCAATTCATTCAATATTTCCTTTTTTAGAGGACAAATTCTCCCATTTAAATTATGTGTTAGATGTACTAATACCTCACCCCATCCATCTAGAAATCTTGGTTCAAGCCCTTCGCTACTGGGTAAAAGATGCTTCTTCTTTGCATTTATTACGGTTCTCTCTCTACGAGTA---------TTGTAATTTGAAGAGTTTTATTACTCCAAAGAAATCAATTTCGATTTTA---------AATCCAAGATTATTCTTGTTCCTATATAATTCTCATGTATGTGAATACGAATCCATTTTCCTTTTTCTCCGTAACCAATCTTCTCATTTACGATCAACATCTTCTGGAGTCTTTCTTGAACGAATTTATTTCTATGGAAAAATAGAGCATCTTGTAGAAG------TCTTTTCTAATGATTTTCAGAACAACCTATGGTTGTTCAAAGACCCTTTCATACATTTTATTAGGTATCAAGGAAAGGCAATTCTGGCCTCAAAAGATACGTATCTTCTGATGAATAAGTGGAAATATTACTTTGTCGATTTATGGCAATATTATTTTTACATGTGG---TCTCAATCAGGA------AGAGTCCGTATAAATCAATTATCGAAATATTCTCTCGACTATCTGGGCTATCTTTCAAGTGTGCGATTAAATCCTTCAGTGGTACGGAGTCAAATGCTAGAAAATNCATTTCTAATAGA------TAATGCTATGAAGAAGTTGGATACAAGAATTCCAATTATTTCTCTCATTGGATCATTATCTAAAGCGAAATTTTGTAACACATTAGGGCATCCCATTAGTAAGCCGACGTGGGCCGATTCCTCCGATTCTGATATTATTGACCGATTTGTGCGTATATGCAGAAATCTTTCTCATTATCACAGTGGATCTTCAAAAAAAAAGAGTTTGTATCGAATAAAATATATACTTCGGCTTTCTTGTGTTAAAACGTTGGCTCGTAAACACAAAAGTACTGTACGTGCTCTTTTGAAAAGATTAGGTTCGGAATTTTT-----GGAAGAATTCTTTACG------GAAGAAGAACATGTTTTTTCTTTGATCTTCCCAAG---AGTTTTTTTTAC---TTCGCGAAAGTTATATAGGGGT---CGAATTT-GGTATTTGGGTA-TTTTTGTATCAATGCTCTGGTCAATCATGAATGATTGGTTATGAAATCATGTAAATTCAATTC------------------AAATTAAAATGGGAATTTTTCCT-----AAATGATGAAGAGATAACAAAAGAA-TTTATTCATTTCTAGTATT------------AAATGTTC--------ATGCAGTA-----AGAATAAGAGGGGAGTGG------TCGAGTATTCCAC----TTTTTCGAGTCCTGTTTAGGGAATAAACTGGGTTTTAGATGTATACATAGAGAAAGCCGTGTGCAATGAAAAATGCAAGCACGGTTTGGGGAGGGATCTTTT----------ATGGAGCATACATATCAATATTCATGGATCATACCTTTTGTGCCACTTCCCACTCCTATTTTAATAGGAATGGGACTCCTACTTTTTCCGACGGCAACAAAAAATCTTCGTCGTATGTGGGCTTTTCCCAATATTTTATTGTTAAGTATAGTTATGATTTTTTCGGTCGATCTGTCTATTCAGCAAATAAATAGAAGTTCTATCTATCAATATGTATGGTCTTGGACCATCAATAATGATTTTTCTTTCGAGTTTGGCTCCTTTATTGATTCACTTACCTCTATTATGTCAATATTAATCACTACTGTTGGAATTTTTGTTCTTATTTATAGTGACAATTATATGTCTCATGATCAAGGATATTTGAGATTTTTTGCTTATATGAGTTTGTTCAATACTTCAATGTTGGGATTAGTTACTAGTTCTAATTTGATACAAATTTATATTTTTTGGGAATTAGTCGGAATGTGTTCTTATCTATTAATAGGGTTTTGGTTTACACGACCCGCTGCGGCAAACGCTTGTCAAAAAGCGTTTGTAACTAATCGGATAGGCGATTTTGGTTTATTATTAGGAATCTTAGGTTTTTATTGGATAACGGGAAGCTTCGAATTTCAAGATTTGTTTGAAATATTTAATAACTTGATTTATAATAATGAGGTTCATTTTTTATTTGTTACTTTATGTGCCTCTTTATTATTTGCCGGCGCAGTTGCTAAATCTGCCCAATTTCCCCTTCATGTATGGTTACCTGATGCCATGGAGGGGCCTACTCCTATTTCGGCTCTTATACATGCTGCCACTATGGTAGCAGCGGGAATTTTTCTTGTAGCCCGCCTTCTTCCTCTTTTCATAGTTATACCTTACATAATGAATCTAATATCTTTGATAGGTATAATAACAGTATTATTAGGGGCTACTTTAGCTCTTGCTCAAAAAGATATTAAGAGGGGTTTAGCCTATTCTACAATGTCCCAACTGGGTTATATGATGTTAG-------CTCTAGGTATGGGGTCTTATCGAGCCGCTTTATTTCATTTGATTACTCATGCTTATTCGAAGGCATTGTTGTTTTTAGGATCCGGATCAATTATTCATTCCATGGAAGCTATTGTTGGATATTCTCCAGATAAAAGCCAGAATATGGTTTTTATGGGAGGTTTAAGAAAGCATGTGCCAATTACACAAATTGCTTTTTTAGTGGGTACACTTTCTCTTTGTGGTATTCCACCCCTTGCTTGTTTTTGGTCCAAAGATGAAATTCTTAGTGACAGTTGGTTGTATTCACCGATTTTTGCAATAATAGCTTGGTCCACCGCCGGATTAACRGCATTTTATATGTTTCGGATCTATTTACTTACTTTTGAAGGACATTTAAACATTCATTTTCAAAATTATAGTGGCAAAAAAAGTAGCTCTTTCTATTCAATAAAACTATGGGGTAAAGACGAGCAAAAAATGATTAACAGAAATTTTCGTTTATCTCCGTTATTAACAATGAATAATAACGA---------------------GAAGCAAT---ATAGAATTGGTGGGAATGGAAAAAAAGGGG-------CTCTTATTACTATTACGAATTTTGGCTACAAGAAGGCTTTTT------CTTATCCTCATGAATCGGCTAATACTATGCTATTTCCTATGCTTATATTGGTTCTATTTACTTTATTTGTTGGAGCCATAGCAATTCCTTTTAATC----AAGAAGGAAT---------ACATTTGGATATATTATCCAAATTATTAACTCCATCTATAAATCTTTTACATCAAAATTCCAATTATTTTGAGGATTGGTATCAATTTTTAACAAATGCAACTTTTTCAGTGAGTATAGCTTGTTTCGGAATATTTACAGCATTCCTTTTATATAAGCCTTTTTATTCATCTTTACAAAATTTGAACTTACTAAATTCGTTTGCGAAAAGGGG---------TCCGAAAAGAAGTTTCTTGGATAAAATAATATATTTGATATACGATTGGTCATATAATCGTGGTTACATAGATACGTTTTATTCAATATCCTTAACAAAAGGTATAAGAGGATTGGCCGAACTAACTCATTTTTTTGATAGGCGAGTAATCGATGGAATTACAAATGGAGTAGGCATTACAAGTTTTTTTGTA------------------TAAAGCAAGTGTTGGATTCAAAGCTGGTGTTAAAGAGTATAAATTGACTTATTATACTCCTGACTATCAAGTCAAAGATACTGATATCTTGGCAGCCTTCCGAGTAACTCCTCAACCCGGAGTTCCGCCTGAGGAAGCAGGGGCCGCGGTAGCTGCTGAATCTTCTACTGGTACATGGACAACCGTGTGGACCGATGGGCTTACCAGCCTTGATCGTTACAAAGGGCGATGCTACCACATTGAGCCCGTTGCTGGAGAAGAAAATCAATATATATGTTATGTAGCTTACCCCTTAGACCTTTTTGAGGAAGGTTCTGTTACTAACATGTTTACTTCCATTGTGGGTAATGTATTTGGGTTCAAAGCCCTGCGCGCTCTACGTCTAGAGGATCTGCGAATCCCTACTTCTTATATTAAAACTTTCCAAGGCCCGCCTCATGGCATCCAGGTTGAAAGAGATAAATTGAACAAGTACGGTCGCCCCCTATTAGGATGTACTATTAAACCTAAATTGGGGTTATCCGCTAAGAACTACGGTAGAGCAGTTTATGAATGTCTACGTGGTGGACTTGATTTTACCAAAGATGATGAGAATGTGAACTCCCAACCATTTATGCGCTGGAGAGACCGTTTCTTATTTTGTGCCGAAGCAATTTATAAAGCACAGGCTGAAACAGGTGAAATCAAAGGGCATTACTTGAATGCTACTGCGGGTACATGTGAAGAAATGATGAAAAGGGCTATATTTGCCAGAGAGTTGGGAGTTCCTATCGTAATGCATGACTACTTAACAGGTGGGTTCACTGCAAATACTAGCTTGGCTCATTATTGCCGAGATAATGGTCTACTTCTTCACATCCATCGCGCAATGCACGCAGTTATTGATAGACAGAAGAATCATGGTATGCACTTTCGTGTACTAGCTAAAGCTTTACGTCTGTCTGGTGGAGATCATATTCACGCTGGTACAGTAGTAGGTAAACTTGAAGGAGAAAGGGACATAACTTTGGGCTTTGTTGATTTACTACGTGATGATTTTATTGAAAAAGATCGAAGCCGTGGTATTTATTTCACTCAAGATTGGGTTTCTCTACCAGGTGTTATACCCGTAGCTTCGGGGGGTATTCACGTTTGGCATATGCCTGCTTTGACCGAGATCTTTGGAGATGATTCCGTACTCCAATTTGGTGGAGGAACTTTAGGACACCCTTGGGGAAATGCACCGGGTGCCGTAGCTAATCGAGTAGCTTTAGAAGCATGTGTACAAGCTCGTAATGAGGGACGTGACCTTGCCCGCGAGGGTAATGAAATTATCCGCGCGGCTAGCAAATGGAGTCCTGAACTAGCTGCTGCGTGTGAAGTATGGAAGGAGATCAAGTTTGAATTCGAAGCAATGGATACAATTTGA
>Jarandersonia_clemensiae
-----------------------------------------------------------------------------------------------------------------------------------------------------------------------------------------------------------------------------------------------------------------------------------------------------------------------------------------------------------------------------------------------------------------------------------------------------------------------------------------------------------------------------------------------------------------------------------------------------------------------------------------------------------------------------------------------------------------------------------------------------------------------------------------------------------------------------------------------------------------------------------------------------------------------------------------------------------------------------------------------------------------------------------------------------------------------------------------------------------------------------------------------------------------------------------------------------------------------------------------------------------------------------------------------------------------------------------------------------------------------------------------------------------------------------------------------------------------------------------------------------------------------------------------------------------------------------------------------------------------------------------------------------------------------------------------------------------------------------------------------------------------------------------------------------------------------------------------------------------------------------------------------------------------------------------------------------------------------------------------------------------------------------------------------------------------------------------------------------------------------------------------------------------------------------------------------------------------------------------------------------------------------------------------------------------------------------------------------------------------------------------------------------------------------------------------------------------------------------------------------------------------------------------------------------------------------------------------------------------------------------------------------------------------------------------------------------------------------------------------------------------------------------------------------------------------------------------------------------------------------------------------------------------------------------------------------------------------------------------------------------------------------------------------------------------------------------------------------------------------------------------------------------------------------------------------------------------------------------------------------------------------------------------------------------------------------------------------------------------------------------------------------------------------------------------------------------------------------------------------------------------------------------------------------------------------------------------------------------------------------------------------------------------------------------------------------------------------------------------------------------------------------------------------------------------------------------------------------------------------------------------------------------------------------------------------------------------------------------------------------------------------------------------------------------------------------------------------------------------------------------------------------------------------------------------------------------------------------------------------------------------------------------------------------------------------------------------------------------------------------------------------------------------------------------------------------------------------------------------------------------------------------------------------------------------------------------------------------------------------------------------------------------------------------------------------------------------------------------------------------------------------------------------------------------------------------------------------------------------------------------------------------------------------------------------------------------------------------------------------------------------------------------------------------------------------------------------------------------------------------------------------------------------------------------------------------------------------------------------------------------------------------------------------------------------------------ATGGAGCATACATATCAATATTCATGGATCATACCTTTTGTGCCACTTCCCACTCCTATTTTAATAGGAATGGGACTCCTACTTTTTCCGACGGCAACAAAAAATCTTCGTCGTATGTGGGCTTTTCCCAATATTTTATTGTTAAGTATAGTTATGATTTTTTCGGTCGATCTGTCTATTCAGCAAATAAATAGAAGTTCTATCTATCAATATGTATGGTCTTGGACCATCAATAATGATTTTTCTTTCGAGTTTGGCTCCTTTATTGATTCACTTACCTCTATTATGTCAATATTAATCACTACTGTTGGAATTTTTGTTCTTATTTATAGTGACAATTATATGTCTCATGATCAAGGATATTTGAGATTTTTTGCTTATATGAGTTTGTTCAATACTTCAATGTTGGGATTAGTTACTAGTTCTAATTTGATACAAATTTATATTTTTTGGGAATTAGTTGGAATGTGTTCTTATCTATTAATAGGGTTTTGGTTTACACGACCCGCTGCGGCAAACGCTTGTCAAAAAGCGTTTGTAACTAATCGGATAGGCGATTTTGGTTTATTATTAGGAATCTTAGGTTTTTATTGGATAACGGGAAGCTTCGAATTTCAAGATTTGTTTGAAATATTTAATAACTTGATTTATAATAATGAGGTTCATTTTTTATTTGTTACTTTATGTGCCTCTTTATTATTTGCCGGCGCAGTTGCTAAATCTGCGCAATTTCCCCTTCATGTATGGTTACCTGATGCCATGGAGGGGCCTACTCCTATTTCGGCTCTTATACATGCTGCCACTATGGTAGCAGCGGGAATTTTTCTTGTAGCCCGCCTTCTTCCTCTTTTCATAGTTATACCTTACATAATGAATCTAATATCTTTGATAGGTATAATAACAGTATTATTAGGAGCTACTTTAGCTCTTGCTCAAAAAGATATTAAGAGGGGTTTAGCCTATTCTACAATGTCCCAACTGGGTTATATGATGTTAG-------CTCTAGGTATGGGGTCTTATCGAGCCGCTTTATTTCATTTGATTACTCATGCTTATTCGAAGGCATTGTTGTTTTTAGGATCCGGATCAATTATTCATTCCATGGAAGCTATTGTTGGATATTCTCCAGATAAAAGCCAGAATATGGTTTTTATGGGCGGTTTAAGAAAGCATGTGCCAATTACACAAATTGCTTTTTTAGTGGGTACACTTTCTCTTTGTGGTATTCCACCCCTTGCTTGTTTTTGGTCCAAAGATGAAATTCTTAGTGACAGTTGGTTGTATTCACCGATTTTTGCAATAATAGCTTGGTCCACCGCCGGATTAACGGCATTTTATATGTTTCGGATCTATTTACTTACTTTTGAAGGACATTTCAACATTCATTTTCAAAATTATAGTGGCAAAAAAAGTAGCTCTTTCTATTCAATAAAACTATGGGGTAAAGAAGAGCAAAAAATGATTAACAGAAATTTGCGTTTATCTCCGTTATTAACAATGAATAATAACGA---------------------GAAGCAAT---ATAGAATTGGTGGTAATGGAAAAAAGGGGG-------CTCTTATTACTATTACGAATTTTGGCTACAAGAAGGCTTTTT------CTTATCCTCATGAATCGGATAATACTATGCTATTTCCTATGCTTATATTGGTTCTATTTACTTTATTTGTTGGAGCCATAGCAATTCCTTTTAATC----AAGAAGGAAT---------ACATTTGGATATATTATCCAAATTATTAACTCCATCTATAAATCTTTTACATCAAAATTCCAATGATTTTGAGGAGTGGTATCAATTTTTAACAAATGCAACTTTTTCAGTGAGTATAGCTTGTTTCGGAATATTTACAGCATTCCTTTTATATAAGCCTTTTTATTCATCTTTACAAAATTTGAACTTACTAAATTCGTTTGCGAAAAGGGG---------TCCGAAAAGAAATTTATTGGATAAAATAATATATTTGATATACGATTGGTCATATAATCGTGGTTACATAGATACGTTTTATTCAATATCCTTAACAAAAGGTATAAGAGGATTGGCCGAACTAACTCATTTTTTTGATAGGCGAGTAATCGATGGAATTACAAATGGAGTAGGCATTACAAGTTC-----------------------------------------------------------------------------------------------------------------------------------------------------------------------------------------------------------------------------------------------------------------------------------------------------------------------------------------------------------------------------------------------------------------------------------------------------------------------------------------------------------------------------------------------------------------------------------------------------------------------------------------------------------------------------------------------------------------------------------------------------------------------------------------------------------------------------------------------------------------------------------------------------------------------------------------------------------------------------------------------------------------------------------------------------------------------------------------------------------------------------------------------------------------------------------------------------------------------------------------------------------------------------------------------------------------------------------------------------------------------------------------------------------------------------------------------------------------------------------------
>Pentace_polyantha
--------------------------------------------------------------------------------------------------------------------------------------------------------------------------------------------------------------------------------------------------------------------------------------------------------------------------------------------------------------------------------------------------------------------------------------------------------------------------------------------------------------------------------------------------------------------------------------------------------------------------------------------------------------------------------ACACAATCTTGCGGAATCAAAAGTGGCTTTAGTCTACGGTCAGATGAATGAACCGCCAGGAGCTCGTATGAGAGTTGGGTTGACTGCCCTAACTATGGCGGAATATTTCCGAGATGTTAATGAACAAGACGTACTTCTATTTATAGACAATATCTTCCGTTTTGTCCAAGCGGGATCCGAAGTATCTGCCTTATTGGGTAGAATGCCTTCTGCTGTGGGTTATCAACCCACCCTTAGTACCGAAATGGGTTCTTTACAAGAAAGAATTACTTCTACCAAGGAGGGATCCATAACTTCTATTCAAGCAGTTTATGTACCCGCGGATGATTTGACCGACCCTGCCCCTGCCACAACATTTGCGCATTTAGATGCTACTACCGTACTATCAAGAGGATTAGCTGCCAAAGGTATCTATCCAGCGGTAGATCCTTTAGACTCAACGTCAACTATGCTCCAACCTCGAATCGTTGGTGAGGAACATTATGAAACTGCGCAAAGGGTTAAGCAAACCTTACAACGTTACAAAGAACTTCAGGACATTATAGCTATCCTTGGGTTGGACGAATTGTCCGAAGAGGATCGCTTAACCGTAGCAAGAGCACGAAAAATTGAGCGTTTCTTATCACAACCCTTTTTCGTAGCGGAAGTATTTACTGGTTCCCCGGGGAAATATGTTGGCCTAGCAGAAACAATTAGAGGATTTAAATTGATCCTTTCCGGAGAATTAGACGGTCTTCCTGAACAGGCCTTTTATTTGGTAGGTAACATCGATGAAGCTA-------------------------------------------????-----------------------------------------------------------------------------------------------------------------------------------------------------------------------------------------------------------------------------------------------------------------------------------------------------------------------------------------------------------------------------------------------------------------------------------------------------------------------------------------------------------------------------------------------------------------------------------------------------------------------------------------------------------------------------------------------------------------------------------------------------------------------------------------------------------------------------------------------------------------------------GGCTTTTAAGTGCGACTAGCATCTTTTACACATTTGTATGAAGAAAGGGATTCGTTCATACCGTCGGTAGAGTTTGTAAGACCACGACTGATCCTGAAAGGAGTGGATGGAAAAAAGAGCATGTCGTATCAATGGAGAATTCTAAGAATCCATTTTTTT--------------CCGGATCAGTCC---------AAAAAAAAATCGTC-TTGAATTTTTGGTGCGGAAC-----------AAAAAAATTAATTGAATTCAAAGTTGGGTCGAGTGAATAAATGGATAGAGCTCTACGGCCCCAATTATAGG-----------GAAACA-----AAAAGTAACGAGCTTCTGTTCTCA-------ATTTGAATGATTACCCGATCTAATTAAACGTTAAAAAGAAATTAGTGCCTAATGCGGTAAAGGTTTTTCTCATGAGTAAATTCTCGATTTTT----------TTATGAGTCCTAATTATTAGTTATT-----CCCTTTATGGGTTAGACATGA--------------ATGTGTAGAAGAAGCAGTATATTGATAAAGAAAAGATA---------------TTTTTTTTCCAAAATCAAAAGAGCGATTGGGTTGAAAAAAT-AAAGGATTTCTAACCATCTT-----CTTATCCTA------TAACAACATAAATCAA-----TTAGATGGC------------------AAAAGATAGGATAGAGAA--------------GTTGATGAATC-----GTCCCCGAGGT----ATCTATTCTTTTCTT-ACTAT-AATACCTTGTTTTGACTGTATCGCACTATGTATCATTTGATAACCGAATAGATCCCCT------ATCTTTGGTTCAAATCGAA-TTTGAAATGGAGGAATTTCAAGTATATTTAGAACTAAATAGATCTCGCCGACATGATTTCCTATACCCACTTATTTTTCGGGAGTATATTTATGCACTTGCTCATGATCATGGTTTAAATAAATCGATGATTTTTTT---GGAAAATCAGGGTT------ATGGTAATAAATTCAGTTCACTAATTGTGAAACGTTTAATTATTCGAATGGATCAACAGAATCATTTGATTCTTTCTGCTAATGATTCCAACCAAAATCCATTTTTTGGGCACAACAATAATTTGTATTCTCAAATGATATCGGCGGGATTTGCAGTCATTGTGGAAATTCCATTTTCCTTACGATTAGTATCTTACTCACAAGGGGAAGAA---GTCGCAAAATCTCATAATTTACAATCAATTCATTCAATATTTCCTTTTTTAGAGGACAAATTCTCCCATTTAAATTATGTGTTAGATGTACTAATACCTCACCCCATCCATCTAGAAATCTTGGTTCAAGCCCTTCGCTACTGGGTAAAAGATGCTTCTTCTTTGCATTTATTACGGTTCTCTCTCTACGAGTA---------TTGTAATTTGAAGAGTTTTATTACTCCAAAGAAATCAATTTCGATTTTT---------AATCCAAGATTATTCTTGTTCCTATATAATTCTCATGTATGTGAATACGAATCCATTTTCCTTTTTCTCCGTAACCAATCTTCTCATTTACGATCAACATCTTCTGGAGTCTTTCTTGAACGAATTTATTTCTATGGAAAAATAGAGCATCTTGTAGAAG------TCTTTTCTAATGATTTTCAGAACAACCTATGGTTGTTCAAAGACCCTTTCATACATTTTATTAGGTATCAAGGAAAGGCAATTCTGGCCTCAAAAGATACGTATCTTCTGATGAATAAGTGGAAATATTACTTTGTCGATTTATGGCAATATTATTTTTACATGTGG---TCTCAATCAGGA------AGAGTCCGTATAAATCAATTATCTAAATATTCTCTCGACTATCTGGGCTATCTTTCAAGTGTGCGATTAAATCCTTCAGTGGTACGGAGTCAAATGCTAGAAAATTCATTTCTAATAGA------TAATGCTATGAAGAAGTTGGATACAAGAATTCCAATTATTTCTCTCATTGGATCATTATCTAAAGCGAAATTTTGTAACACATTAGGGCATCCCATTAGTAAGCCGACGTGGGCCGATTCCTCCGATTCTGATATTATTGACCGATTTGTTCGTATATGCAGAAATCTTTCTCATTATCACAGTGGATCTTCAAAAAAAAAGAGTTTGTATCGAATAAAATATATACTTCGGCTTTCTTGTGTTAAAACGTTGGCTCGTAAACACAAAAGTACTGTACGTGCTCTTTTGAAAAGATTAGGTTCGGAATTTTT-----GGAAGAATTCTTTACG------GAAGAAGAACATGTTTTTTCTTTGATCTTCCCAAG---AGTTTTTTTTAC---TTCGCGAAAGTTATATAGGGGT---CGAATTT-GGTATTTGGGTA-TTTTTGTATCAATGCTCTGGTCAATCATGAATGATTGGTTATGAAATCATGTAAATTCAATTC------------------AAATTAAAATGGGAATTTTTCCT-----AAATGATGAAGAGATAACAAAAGAA-TTTATTCATTTCTAGTATT------------AAATGTTC--------ATGCAGTA-----AGAATAAGAGGGGAGTGG------TCGAGTATTCCAC----TTTTTCGAGTCCTGTTTAGGGAATAAACTGGGTTTTAGATGTATACATAGAGAAAGCCGTGTGCAATGAAAAATGCAAGCACGGTTTGGGGAGGGATCTTTT--------------ANCATACATATCAATATTCATGGATCATACCTTTTGTGCCACTTCCCACTCCTATTTTAATAGGAATGGGACTCCTACTTTTTCCGACGGCAACAAAAAATCTTCGTCGTATGTGGGCTTTTCCCAATATTTTATTGTTAAGTATAGTTATGATTTTTTCGGTCGATCTGTCTATTCAGCAAATAAATANAAGTTCTATCTATCAATATGTATGGTCTTGGACCATCAATAATGATTTTTCTTTCGAGTTTGGCTCCTTTATTGATTCACTTACCTCTATTATGTCAATATTAATCACTACTGTTGGAATTTTTGTTCTTATTTATAGTGACAATTATATGTCTCATGATCAAGGATATTTGAGATTTTTTGCTTATATGAGTTTGTTCAATACTTCAATGTTGGGATTAGTTACTAGTTCTAATTTGATACAAATTTATATTTTTTGGGAATTAGTCGGAATGTGTTCTTATCTATTAATAGGGTTTTGGTTTACACGACCCGCTGCGGCAAACGCTTGTCAAAAAGCGTTTGTAACTAATCGGATAGGCGATTTTGGTTTATTATTAGGAATCTTAGGTTTTTATTGGATAACGGGAAGCTTCGAATTTCAAGATTTGTTTGAAATATTTAATAACTTGATTTATAATAATGAGGTTCATTTTTTATTTGTTACTTTATGTGCCTCTTTATTATTTGCCGGCGCAGTTGCTAAATCTGCCCAATTTCCCCTTCATGTATGGTTACCTGATGCCATGGAGGGGCCTACTCCTATTTCGGCTCTTATACATGCTGCCACTATGGTAGCAGCGGGAATTTTTCTTGTAGCCTGCCTTCTTCCTCTTTTCATAGTTATACCTTACATAATGAATCTAATATCTTTGATAGGTATAATAACAGTATTATTAGGGGCTACTTTAGCTCTTGCTCAAAAAGATATTAAGAGGGGTTTAGCCTATTCTACAATGTCCCAACTGGGTTATATGATGTTAG-------CTCTAGGTATGGGGTCTTATCGAGCCGCTTTATTTCATTTGATTACTCATGCTTATTCGAAGGCATTGTTGTTTTTAGGATCCGGATCAATTATTCATTCCATGGAAGCTATTGTTGGATATTCTCCAGATAAAAGCCAGAATATGGTTTTTATGGGAGGTTTAAGAAAGCATGTGCCAATTACACAAATTGCTTTTTTAGTGGGTACACTTTCTCTTTGTGGTATTCCACCCCTTGCTTGTTTTTGGTCCAAAGATGAAATTCTTAGTGACAGTTGGTTGTATTCACCGATTTTTGCAATAATAGCTTGGTCCACCGCCGGATTAACAGCATTTTATATGTTTCGGATCTATTTACTTACTTTTGAAGGACATTTATACATTCATTTTCMAAATTATAGTGGCAAAAAAAGTAGCTCTTTCTATTCAATAAAACTATGGGGTAAAGACGAGCAAAAAATGATTAACAGAAATTTTCGTTTATCGCCGTTATTAACAATGAATAATAACGA---------------------GAAGCAAT---ATAGAATTGGTGGGAATGGAAAAAAAGGGG-------CTCTTATTACTATTACGAATTTTGGCTACAAGAAGGCTTTTT------CTTATCCTCATGAATCGGCTAATACTATGCTATTTCCTATGCTTATATTGGTTCTATTTACTTTATTTGTTGGAGCCATAGCAATTCCTTTTAATC----AAGAAGGAAT---------ACATTTGGATATATTATCCAAATTATTAACTCCATCTATAAATCTTTTACATCAAAATTCCAATTATTTTGAGGATTGGTATCAATTTTTAACAAATGCAACTTTTTCAGTGAGTATAGCTTGTTTCGGAATATTTACAGCATTCCTTTTATATAAGCCTTTTTATTCATCTTTACAAAATTTGAACTTACTAAATTCGTTTGCGAAAAGGGG---------TCCGAAAAGAAGTTTCTTGGATAAAATAATATATTTGATATACGATTGGTCATATAATCGTGGTTACATAGATACGTTTTATTCAATATCCTTAACAAAAGGTATAAGAGGATTGGCCGAACTAACTCATTTTTTTGATAGGCGAGTAATCGATGGAATTACAAATGGAGTAGGCATTACAAGTTTTTTTGTAGGAGAAGGTATCAAATAT----------------------GCTGGTGTTAAAGAGTATAAATTGACTTATTATACTCCTGACTATCAAGTCAAAGATACTGATATCTTGGCAGCCTTCCGAGTAACTCCTCAACCCGGAGTTCCGCCCGAGGAAGCAGGGGCCGCGGTAGCTGCTGAATTTTCTACTGGTACATGGACAACCGTGTGGACCGATGGGCTTACCAGCCTTGATCGTTACAAAGGGCGATGCTACCACATTGAGCCCGTTGCTGGAGAAGAAAATCAATATATATGTTATGTAGCTTACCCCTTAGACCTTTTTGAGGAAGGTTCTGTTACTAACATGTTTACTTCCATTGTGGGTAATGTATTTGGGTTCAAAGCCCTGCGCGCTCTACGTCTAGAGGATCTGCGAATCCCTACTTCTTATATTAAAACTTTCCAAGGCCCGCCTCATGGCATCCAGGTTGAAAGAGATAAATTGAACAAGTACGGTCGCCCCCTATTAGGATGTACTATTAAACCTAAATTGGGGTTATCCGCTAAGAACTACGGTAGAGCAGTTTATGAATGTCTACGCGGTGGACTTGATTTTACCAAAGATGATGAGAATGTGAACTCCCAACCATTTATGCGCTGGAGAGACCGTTTCTTATTTTGTGCCGAAGCAATTTATAAAGCACAGGCTGAAACAGGTGAAATCAAAGGGCATTACTTGAATGCTACTGCGGGTACATGTGAAGAAATGATGAAAAGGGCTATATTTGCCAGAGAGTTGGGAGTTCCTATCGTAATGCATGACTACTTAACAGGTGGGTTCACTGCAAATACTAGCTTGGCTCATTATTGCCGAGATAATGGTCTACTTCTTCACATCCATCGCGCAATGCACGCAGTTATTGATAGACAGAAGAATCATGGTATGCACTTTCGTGTACTAGCTAAAGCTTTACGTCTGTCTGGTGGAGATCATATTCACGCTGGTACAGTAGTAGGTAAACTTGAAGGAGAAAGGGACATAACTTTGGGCTTTGTTGATTTACTACGTGATGATTTTATTGAAAAAGATCGAAGCCGTGGTATTTATTTCACTCAAGATTGGGTTTCTCTACCAGGTGTTATACCCGTAGCTTCGGGGGGTATTCACGTTTGGCATATGCCTGCTTTGACCGAGATCTTTGGAGATGATTCCGTACTCCAATTTGGTGGAGGAACTTTAGGACACCCTTGGGGAAATGCACCGGGTGCCGTAGCTAATCGAGTAGCTTTAGAAGCATGTGTACAAGCTCGTAATGAGGGACGTGACCTTGCCCGCGAGGGTAATGAAATTATCCGCGCGGCTAGCAAATGGAGTCCTGAACTAGCTGCTGCGTGTGAAGTATGGAAGGAGATCAAGTTTGAATTCGAAGCAATGGATACAATTTGA
>Christiana_africana
------------------------------------------------------------------------------------------------------------------------------------------------------------------------------------------------------------------------------------------------------------------------------------------------------------------------------------------------------------------------------------------------------------------------------------------------------------------------------------------------------------------------------------------------------------------------------------------------------------------------------------------------------------------------------------------------------------------------------------------------------------------------------------------------------------------------------------------------------------------------------------------------------------------------------------------------------------------------------------------------------------------------------------------------------------------------------------------------------------------------------------------------------------------------------------------------------------------------------------------------------------------------------------------------------------------------------------------------------------------------------------------------------------------------------------------------------------------------------------------------------------------------------------------------------------------------------------------------------------------------------------------------------------------------------------------------------------------------------------------------------------------------------------------------------------------------------------------------------------------------------------------------------------------------------------------------------------------------------------------------------------------------------------------------------------------------------------------------------------------------------------------------------------------------------------------------------------------------------------------------------------------------------------------------------------------------------------------------------------------------------------------------------------------------------------------------------------------------------------------------------------------------------------------------------------------------------------------------------------------------------------------------------------------------------------------------------------------------------------------------------------------------------------------------------------------------------------------------------------------------------------------------------------------------------------------------------------------------------------------------------------------------------------------------------------------------------------------------------------------------------------------------------------------------------------------------------------------------------------------------------------------------------------------------------------------------------------------------------------------------------------------------------------------------------------------------------------------------------------------------------------------------------------------------------------------------------------------------------------------------------------------------------------------------------------------------------------------------------------------------------------------------------------------------------------------------------------------------------------------------------------------------------------------------------------------------------------------------------------------------------------------------------------------------------------------------------------------------------------------------------------------------------------------------------------------------------------------------------------------------------------------------------------------------------------------------------------------------------------------------------------------------------------------------------------------------------------------------------------------------------------------------------------------------------------------------------------------------------------------------------------------------------------------------------------------------------------------------------------------------------------------------------------------------------------------------------------------------------------------------------------------------------------------------------------------------------------------------------------------------------------------------------------------------------------------------------------------------------------------------------------------------------------------------------------------------------------------------------------------------------------------------------------------------------------------------------------------------------------------------------------------------------------------------------------------------------------------------------------------------------------------------------------------------------------------------------------------------------------------------------------------------------------------------------------------------------------------------------------------------------------------------------------------------------------------------------------------------------------------------------------------------------------------------------------------------------------------------------------------------------------------------------------------------------------------------------------------------------------------------------------------------------------------------------------------------------------------------------------------------------------------------------------------------------------------------------------------------------------------------------------------------------------------------------------------------------------------------------------------------------------------------------------------------------------------------------------------------------------------------------------------------------------------------------------------------------------------------------------------------------------------------------------------------------------------------------------------------------------------------------------------------------------------------------------------------------------------------------------------------------------------------------------------------------------------------------------------------------------------------------------------------------------------------------------------------------------------------------------------------------------------------------------------------------------------------------------------------------------------------------------------------------------------------------------------------------------------------------------------------------------------------------------------------------------------------------------------------------------GGATTCAAAGCTGGTGTTAAAGAGTATAAATTGACTTATTATACTCCTGACTATCAAGTCAAAGATACTGATATCTTGGCAGCCTTCCGAGTAACTCCTCAACCCGGAGTTCCGCCTGAGGAAGCAGGGGCCGCGGTAGCTGCTGAATCTTCTACTGGTACATGGACAACCGTGTGGACCGATGGGCTTACCAGCCTTGATCGTTACAAAGGGCGATGCTACCACATTGAGCCCGTTGCTGGAGAAGAAAATCAATATATATGTTATGTAGCTTACCCCTTAGACCTTTTTGAAGAAGGTTCTGTTACTAACATGTTTACTTCCATTGTGGGTAATGTATTTGGGTTCAAAGCCCTGCGCGCTCTACGTCTAGAGGATCTGCGAGTCCCTACTTCTTATGTTAAAACTTTCCAAGGCCCGCCTCATGGCATCCAGGTTGAAAGAGATAAATTGAACAAGTACGGTCGCCCCCTATTAGGATGTACTATTAAACCTAAATTGGGGTTATCCGCTAAGAACTACGGTAGAGCAGTTTATGAATGTCTACGTGGTGGACTTGATTTTACCAAAGATGATGAGAATGTGAACTCCCAACCATTTATGCGCTGGAGAGACCGTTTCTTATTTTGTGCCGAAGCACTTTTTAAAGCACAGGCTGAAACAGGTGAAATCAAAGGGCATTACTTGAATGCTACTGCGGGTACATGTGAAGAAATGATGAAAAGGGCTATATGTGCCAGAGAGTTGGGAGTTCCTATCGTAATGCATGACTACTTAACAGGTGGGTTCACTGCAAATACTAGCTTGGCTCATTATTGCCGAGATAATGGTCTACTTCTTCACATCCATCGCGCAATGCACGCAGTTATTGATAGACAGAAGAATCATGGTATGCACTTTCGTGTACTAGCTAAAGCTTTACGTCTGTCTGGTGGAGATCATATTCACGCTGGTACAGTAGTAGGTAAACTTGAAGGAGAAAGGGACATAACTTTGGGCTTTGTTGATTTACTACGTGATGATTTTATTGAAAAAGATCGAAGCCGTGGTATTTATTTCACTCAAGATTGGGTTTCTCTACCAGGTGTTCTGCCCGTAGCTTCGGGGGGTATTCACGTTTGGCATATGCCTGCTTTGACCGAGATCTTTGGAGATGATTCCGTACTACAATTCGGTGGAGGAACTTTAGGACACCCTTGGGGAAATGCACCGGGTGCCGTAGCTAATCGAGTAGCTTTAGAAGCATGTGTACAAGCTCGTAATGAGGGACGTGACCTTGCCCGCGAGGGTAATGAAATTATCCGCGCGGCTAGCAAATGGAGTCCTGAACTAGCTGCTGCGTGTGAAGTATGGAAGGAGATCAAGTTTGAATTCGAAGCAATGGATACAATTTAA
>Christiana_mennegae
----------------------------------------------------------------------------------------------------------------------------------------------------------------------------------------------------------------------------------------------------------------------------------------------------------------------------------------------------------------------------------------------------------------------------------------------------------------------------------------------------------------------------------------------------------------------------------------------------------------------------------------------------------------------------------------------------------------------------------------------------------------------------------------------------------------------------------------------------------------------------------------------------------------------------------------------------------------------------------------------------------------------------------------------------------------------------------------------------------------------------------------------------------------------------------------------------------------------------------------------------------------------------------------------------------------------------------------------------------------------------------------------------------------------------------------------------------------------------------------------------------------------------------------------------------------------------------------------------------------------------------------------------------------------------------------------------------------------------------------------------------------------------------------------------------------------------------------------------------------------------------------------------------------------------------------------------------------------------------------------------TGGTGTGAATTGCAGAATCCCGTGAACCATCGAGTATTTGAACGCAAGTTGCGCCCCAAGCCGTTAGGCCTAGGGCACGTCTGCCTGGGTGTCACGCA--TCGTCGTCCCCTCGAACAACC--------CTTCGGGTTGCG-------------GGGACGGAAGTTGGCCTCCCGTGTGGTCCTCGCTCGCGGTCGGCCTAAA-ATCGAGTCCACGGCGA--CGTTGGCGCCGCGGCGATCGGTGGT--AATGCCCGTGAGCGTGCCTCATCTCTA-GTCGCGCGTGCCTG------------TCGACCG-TTAGGACCCTC---TCGGACCC-------TCGTTGCGTCGCCGAAACGACG-----CTCGCGTCGCGACCCCAGGTCAG-GCGGGACCACCC----------------------------------------------------------------------------------------------------------------------------------------------------------------------------------------------------------------------------------------------------------------------------------------------------------------------------------------------------------------------------------------------------------------------------------------------------------------------------------------------------------------------------------------------------------------------------------------------------------------------------------------------------------------------------------------------------------------------------------------------------------------------------------------------------------------------------------------------------------------------------------------------------------------------------------------------------------------------------------------------------------------------------------------------------------------------------------------------------------------------------------------------------------------------------------------------------------------------------------------------------------------------------------------------------------------------------------------------------------------------------------------------------------------------------------------------------------------------------------------------------------------------------------------------------------------------------------------------------------------------------------------------------------------------------------------------------------------------------------------------------------------------------------------------------------------------------------------------------------------------------------------------------------------------------------------------------------------------------------------------------------------------------------------------------------------------------------------------------------------------------------------------------------------------------------------------------------------------------------------------------------------------------------------------------------------------------------------------------------------------------------------------------------------------------------------------------------------------------------------------------------------------------------------------------------------------------------------------------------------------------------------------------------------------------------------------------------------------------------------------------------------------------------------------------------------------------------------------------------------------------------------------------------------------------------------------------------------------------------------------------------------------------------------------------------------------------------------------------------------------------------------------------------------------------------------------------------------------------------------------------------------------------------------------------------------------------------------------------------------------------------------------------------------------------------------------------------------------------------------------------------------------------------------------------------------------------------------------------------------------------------------------------------------------------------------------------------------------------------------------------------------------------------------------------------------------------------------------------------------------------------------------------------------------------------------------------------------------------------------------------------------------------------------------------------------------------------------------------------------------------------------------------------------------------------------------------------------------------------------------------------------------------------------------------------------------------------------------------------------------------------------------------------------------------------------------------------------------------------------------------------------------------------------------------------------------------------------------------------------------------------------------------------------------------------------------------------------------------------------------------------------------------------------------------------------------------------------------------------------------------------------------------------------------------------------------------------------------------------------------------------------------------------------------------------------------------------------------------------------------------------------------------------------------------------------------------------------------------------------------------------------------------------------------------------------------------------------------------------------------------------------------------------------------------------------------------------------------------------------------------------------------------------------------------------CGCGCTCTACGTCTAGAGGATCTGCGAGTCCCTACTTCTTATATTAAAACTTTCCAAGGCCCGCCTCATGGCATCCAGGTTGAAAGAGATAAATTGAACAAGTACGGTCGCCCCCTATTAGGATGTACTATTAAACCTAAATTGGGGTTATCCGCTAAGAACTACGGTAGAGCAGTTTATGAATGTCTACGTGGTGGACTTGATTTTACCAAAGATGATGAGAATGTGAACTCCCAACCATTTATGCGCTGGAGAGACCGTTTCTTATTTTGTGCCGAAGCACTTTTTAAAGCACAGGCTGAAACAGGTGAAATCAAAGGGCATTACTTGAATGCTACTGCGGGTACATGTGAAGAAATGATGAAAAGGGCTATATGTGCCAGAGAGTTGGGAGTTCCTATCGTAATGCATGACTACTTAACAGGTGGGTTCACTGCAAATACTAGCTTGGCTCATTATTGCCGAGATAATGGTCTACTTCTTCACATCCATCGCGCAATGCACGCAGTTATTGATAGACAGAAGAATCATGGTATGCACTTTCGTGTACTAGCTAAAGCTTTACGTATGTCTGGTGGAGATCATATTCACGCTGGTACAGTAGTAGGTAAACTTGAAGGAGAAAGGGACATAACTTTGGGCTTTGTTGATTTACTACGTGATGATTTTATTGAAAAAGATCGAAGCCGTGGTATTTATTTCA-----------------------------------------------------------------------------------------------------------------------------------------------------------------------------------------------------------------------------------------------------------------------------------------------------------------------------------------------
>Schoutenia_glomerata
-----------------------------TGAAAAANGAAATCTGGGACGTATNNNNCAAATCATCGGTCCAGTACTGGATGTAGCCTTTCCCCCGGGCAAGATGCCTAATATTTACAACGCTTTGGTAGTTAAGGGTCGAGATACCGTCGGTCAACAAATTAATGTAACTTGTGAGGTACAGCAATTATTAGGAAATAATCGAGTTAGAGCTGTAGCTATGAGCGCTACAGATGGTCTAATGAGAGGAATGGAAGTGATTGACACAGGAGCGCCTCTAAGTGTTCCAGTCGGCGGAGCGACCTTAGGACGAATTTTTAACGTGCTTGGGGAGCCCGTTGATAATTTAGGTCCTGTAGATACTCGCACAACATCCCCTATTCATAAACCTGCGCCCGCTTTCATACAATTAGATACAAAATTATCCATTTTTGAAACGGGAATTAAAGTAGTCGATCTTTTAGCTCCTTATCGTCGTGGAGGAAAAATCGGACTATTTGGAGGAGCTGGGGTAGGTAAAACAGTACTCATTATGGAATTGATCAACAACATTGCCAAAGCTCATGGGGGTGTATCCGTATTTGGCGGAGTAGGTGAACGTACTCGTGAAGGAAATGATCTTTACATGGAAATGAAAGAATCTGGAGTAATTAATGAACAAAATCTTGCGGAATCAAAAGTGGCTTTAGTCTACGGTCAGATGAATGAACCGCCAGGAGCTCGTATGAGAGTTGGGTTGACTGCCCTAACTATGGCGGAATATTTCCGAGATGTTAATGAACAAGACGTACTTCTATTTATAGACAATATCTTCCGTTTTGTCCAAGCGGGATCCGAAGTATCTGCCTTATTGGGTAGAATGCCTTCCGCTGTGGGTTATCAACCCACCCTTAGTACCGAAATGGGTTCTTTACAAGAAAGAATTACTTCTACCAAGGAGGGATCCATAACTTCTATTCAAGCGGTTTATGTACCCGCGGATGATTTGACCGACCCTGCCCCTGCCACAACATTTGCACATTTAGATGCTACTACCGTACTATCAAGAGGATTAGCTGCCAAAGGTATCTATCCAGCGGTGGATCCTTTAGACTCAACGTCAACTATGCTCCAACCTCGAATCGTTGGTGAGGAACATTATGAAACTGCGCAAAGGGTTAAGCAAACCTTACAACGTTACAAAGAACTTCAGGACATTATAGCTATCCTTGGGTTGGACGAATTGTCCGAAGAGGATCGCTTAACCGTAGCAAGAGCGCGAAAAATTGAGCGTTTCTTATCACAACCCTTTTTCGTAGCGGAAGTATTTACCGGTTCCCCGGGGAAATATGTTAGCCTAGCAGAAACAATTAGAGGATTTAAATTGATCCTTTCCGGAGAATTAGACGGTCTTCCTGAACAGGCCTTTTATTTGGTAGGTAACATCGATGAAGCTACTGCGAAGGCTACGAACTTAGAAATGGAGAGCAAATNGAAG--????--------------------------------------------------------------------------------------------------------------------------------------------------------------------------------------------------------------------------------------------------------------------------------------------------------------------------------------------------------------------------------------------------------------------------------------------------------------------------------------------------------------------------------------------------------------------------------------------------------------------------------------------------------------------------------------------------------------------------------------------------------------------------------------------------------------------------------------------------------------------------------GGCTTTTAAGTGCGACTAGCATCTTTTACACATTTGTAGAAGAGGGATTCGTTCATACCATCGGTAGAGTTTGTAAGACCACGACTGATCCTGAAAGGAGTGGATGGAAAAAAGAGCATGTCGTATCAATGGAGAATTCTAAGAATTCATTTTTTT--------------CCGTATCAGTCC----------AAAAAAAATCGTCTTTGAATTTTTGGTGCGGAAC-----------AAAAAAATGAATT--ATTCAAAGTTGGGTCGAGTGAATAAATGGATAGGGCTCTATGGCCCCAATTATAGG-----------GAAACA-----AAAAGTAACGAGCTTCTGTTCTCA-------ATTTGAATGATTACCCGATCTAATTAAACGTTAAAAATTAATTAGTGCCTAATGTGGTAAAGGTTTTTCTCA----TAAATTATCGATTTTT----------TTATGAGTCCTAATTATTAGTTATT-----CCCTTTATGGGTTAGACATGA--------------ATGTGTAGAAGAAGCAGTATATTGATAAAGAAAA---------------------------CCAAAATCAAAAGAGCGATTGAGTTGAAAAAAT-AAAGGATTTCTAACCATCTT-----CTTATCCTT------CAA------------------TTAGATGTC------------------AAAAGATAGGGTAGAGAA-----------TCCGTTGATGAATC-----------------------------TTTCTT-ACTAT-AATACCTTGTTTTGACTGTATCGCACTATGT--CATTTGATAACCGAATAGATCCC--------------GGTTCAAATCGAA-TTTGAAATGGAGGAATTTCAAGTATATTTAGAACTAAATAGATCTCGCCGACAGTATTTCCTATACCCACTTATTTTTCGGGAGTATATTTATGCACTTGCTCATGATCATGGTTTAAATAGATCGATGATTTTTTT---GGAAAATCGGGGTT------ATGGTAATAAATTCAGTTCACTAATTGTGAAACGTTTAATTATTCGAATGGATCAACAGAATCATTTGATTATTTCTGCTAATGATTCCAACCAAAATCCATTTTTTGGGCACAACAATAATTTGTATTCTCAAATGATATCGGCAGGATTTGCAGTCATTGTGGAAATTCCATTTTCCTTACGATTAGTATCTTACTCACAAGGGAAAGAA---GTCGCAAAATCTCATAATTTACAATCAACTCATTCAATATTTCCTTTTTTAGAGGACAAATTCTCACATTTAAATTATGTGTTAGATGTACTAATACCTCACCCCATCCATCTAGAAATCTTGATTCAAGCACTTCGCTACTGGGTAAAAGATGCTTCTTCTTTGCATTTATTACGGTTCTCTCTCTACGAGTA---------TTGTAATTTGAAGAGCTTTATTACTCCAAAGAAATCTATTTCTATTTTT---------AATCCAAGATTATTCTTGTTCCTATATAATTCTCATGTATGTGAATACGAATCCATTTTCCTTTTTCTCCGTAACCAATCTTCTCATTTACGATCAACATCTTCTGGAGTCTTTCTTGAACGAATTTTTTTCTATGGAAAAATAGAGCATCTTGTAGAAG------TCTTTTCTAATGATTTTCAGAACAACCTCTGGGTGTTCAAAGATCCTTTCATACATTTTATTAGATATCAAGGAAAAGCAATTCTAGCCTCAAAAGATACGTCTCTTCTGATGAATAGGTGGAAATATTACTTTGTCGATTTATGGCAATATTATTTTTACGTGTGG---TCTCAATCAGGA------AGAGTCCGTATAAATCAATTATCTAAATATTCTCTCGACTTTCTGGGCTATCTTTCAAGTGTGCGATTAAATCCTTCAGTGGTACGGAGTCAAATGCTAGAAAATTCATTTATAATAGA------TAATGCTATAAAGAAGCTGGATACAAGAATTCCAATTATTTCTCTGATTGGATCATTGTCTAAAGCGAAATTTTGTAACACATTGGGGCATCCCATTAGTAAGCCGACGTGGGCCGATTCCTCMGATTCTGATATTATTGACCGATTTGTGCGTATATGCAGAAATCTTTCTCATTATCACAGCGGATCTTCAAAAAAAAAGAGTTTGTATCGAATAAAATATATCCTTCGGCTTTCTTGTGTTAAAACTTTGGCTCGTAAACACAAAAGTACTGTACGTTCTTTTTTGAAAAGATTAGGTTCGGAATTTTT-----GGAAGAATTCTTTACG------GAAGAAGAACATGTTTTTTCTTTGATCTTCCCAAG---AGTTTTTTTTAC---TTCGCGAAAGTTATATAGGGGG---CGAATTT-GGTATTTGGATA-TTTTTGTATCAATCCTCCGGTCAATCATGAATGATTGGTTATGAAATCATGTAAATTTAAATT-------------CAATTAAAATTGGAA-TTTTT----CCT-----AAATGATGAAGAGATAGCAAAAGAGATTTATTCATTTTTAGTATT------------AAATGTTC--------ATGTAGTAAGAA-TAAATAAGAGGGGATTGG------TCGAGTATTCCAC---TTTTTTCGAGTCCTTTT-AGGG--AAAACTGGGTTTTAGATGTATACATAGAGAAAGCCGTGTGCAATGAAAAATGCAAGCACGGTTTGGGGAGGGATTTTT---------------AGCATACATATCAATATTCATGGATCATACCTTTTGGGCCACTTNCAATTCCTATTTTAATAGGAATTGGACTCCTACTTTTTCCGACAGCAACAAAAAATATTCGNCGTATGTGGGCTTTTCCCAATATTTTATTGTTAAGTATAGTTATGATTTTTTCGGTCGATCTGTCTATTCAGCAAATAAATAGAAGTTCTATCTATCAATATATATGGTCTTGGACCATCAATAATGATTTTTCTTTCGAGTTTGGCTACTTTATTGATTCACTTACCTCTATTATGTCAATATTAATCACTACTGTTGGAATTTTTGTTNTTATTTATAGTGACNATTATATGTCTCATGATCNAGGATATTTGAGATTTCTTGCTTATATGAGTTTGNTCAATACTTCAATGTTGGGATTGGNTACTAGTTCTAATTTGATACNAATTTATATTTTTTGGGAATTAGTTGGAATGTGTTCTTATCTATTAATAGGGTTTTGGNTCACACGACCCGCTGCGGCAAACGCTTGTCAAAAAGCGTTTGTAACTAATCGGATAGGCGATTTTGGTTTATTATTAGGAATCTTAGGTTTTTATTGGATAACGGGAAGTTTCGAATTTCAAGATTTGTTCGAAACATTTAATAACTTGATTTATAGTAATGAGGTTCATTTTTTATTTGTTACTTTATGTGCCTCTTTATTATTTGCCGGCGCAGTTGCTAAATCTGCGCAATTTCCACTTCATGTATGGTTACCTGATGCCATGGAGGGGCCTACTCCTATTTCGGCTCTTATACACGCTGCCACTATGGTAGCCGCGGGAATTTTTCTTGTAGCCCGCCTTCTTCCTCTTTTCATAGTTATACCTTACATAATGAATCTAATATCTTTGATAGGTATAATAACAGTACTATTAGGGGCTACTTTAGCTCTTGCTCAAAAAGATATTAAGAGGGGTTTAGCCTATTCTACAATGTCCCAGCTGGGTTATATGATGTTAG-------CCCTGGGTATGGGGTCTTATCGANCCGCTTTATTTCATTTGATTACTCATGCTTATTCGAAGGCATTGTTGTTTTTAGGATCCGGATCAATTATTCATTCCATGGAAGCTATTGTTGGATATTCTCCAGATAAAAGCCAGAATATGGTTTTTATGGGCGGTTTAAGAAAGCANGNGCCNATTACACAAATGGCTTTTTTAGTGGGTNCNCTTTCTCTTTGTGGTATTCCACCCCNTGCTTGTTTTTGGTCCAAAGATGAAATTCTTAGTGACAGTTGGTTGTATTCNCCGATTTTTGCAATAATAGCTTGGTCCNCCGCCGGATTANCAGCATTTTATATGTTTCGGATCTATTTACTTACTTTTGAAGGACATTTAAACATTCATTTTCAAAATTATAGTGGCAAAAAAAGTAGCTCTTTCTATTCAATAAAACTATGGGGTAAAGAAGAGCAAAAAATGATTAACAGAAATTTTCGTTTATNTCCTTTATTAACACTGAATAATAACGA---------------------GAAGCCAT---ATAGAATTGGCGATAATGTAA------AAG-------CTCTTATTACTATTACGAATTTTGACTACAAGAAGGCTTTTT------CTTATCCTCATGAATCAGCTAATACTATGCTATTTCCTATGCTTATATTGGTTCTATTTACTTTATTTGTTGGATCCATAGCAATCCCTTTTAATC----AAGAAGGAAT---------CCATTTGGATATATTATCCAAATTATTAACTCCATTTATAAATCTTTTACAACAAAATTCAAATGATTTTGAGGATTGGTATCAATTTTTAACAAATGCAACTTTTTCAGTGAGTATAGCTTGTTTCGGAATATTTACAGCATTCCTTTTATATAAGCCTTTTTATTCATCTTTACAAAATTTGAACTTACTAAATTCGTTTGCGAAAAGGGG---------NCCTAAAAGAATTTTATTGGATAAAATAATCTATTTGATATACGATTGGTCATATAATCGTGGNTACATAGATACGTTTTATTCAATATCCTTAANAAAAGGTATAAGAGGAT---------------------------------------------------------------------------------------------------------------GGATTCAAAGCTGGTGTTAAAGATTATAAATTGACTTATTATACTCCTCAATATGAAGTCAAAGATACTGATATCTTGGCAGCCTTCCGAGTAACTCCTCAACCCGGAGTTCCGCCTGAGGAAGCAGGGGCCGCGGTAGCTGCTGAATCTTCTACTGGTACATGGACAACCGTTTGGACCGATGGGCTTACCAGCCTTGATCGTTACAAAGGGCGATGCTACCACATTGAGCCCGTTGCTGGAGAAGAAAATCAATATATATGTTATGTAGCTTACCCTTTAGACCTTTTTGAAGAAGGTTCTGTTACTAACATGTTTACTTCCATTGTGGGTAATGTATTTGGGTTCAAAGCCCTGCGCGCTCTACGTCTAGAGGATCTGCGAATCCCTAATTCTTATATTAAAACTTTCCAAGGCCCGCCTCATGGCATCCAGGTTGAAAGAGATAAATTGAACAAGTACGGTCGCCCCCTATTAGGATGTACTATTAAACCTAAATTGGGGTTATCCGCTAAGAACTACGGTAGAGCAGTTTATGAATGTCTACGTGGTGGACTTGATTTTACCAAAGATGATGAGAATGTGAACTCCCAACCATTTATGCGCTGGAGAGACCGTTTCTTATTTTGTGCCGAAGCAATTTATAAAGCACAGGCTGAAACAGGTGAAATCAAAGGACATTACTTGAATGCTACTGCGGGTACATGTGAAGAAATGATGAAAAGGGCCATGTGTGCCAGAGAATTGGGAGTTCCTATCGTAATGCATGACTACTTAACAGGTGGGTTCACTGCAAATACTAGCTTGGCTCATTATTGCCGAGATAATGGTCTACTTCTTCACATCCACCGCGCAATGCACGCAGTTATTGATAGACAGAAGAATCATGGTATGCACTTTCGTGTACTAGCTAAAGCTTTACGTCTGTCTGGTGGAGATCATATTCACGCTGGTACCGTAGTAGGTAAACTTGAAGGAGAAAGGGAGATCACTTTGGGCTTTGTTGATTTACTACGTGATGATTTTATTGAAAAAGATCGAAGCCGCGGTATCTATTTCACTCAAGATTGGGTTTCTCTACCAGGTGTTCTGCCCGTAGCTTCGGGGGGTATTCACGTTTGGCATATGCCTGCTTTGACCGAGATCTTTGGAGATGATTCCGTACTACAATTCGGTGGAGGAACTTTAGGACACCCTTGGGGAAATGCACCGGGTGCCGTAGCTAATCGAGTAGCTTTAGAAGCATGCGTACAAGCTCGTAATGAGGGACGTGACCTTGCCCGCGAGGGTAATGAAATTATCCGCGAGGCTAGCAAATGGAGTCCTGAACTGGCTGCTGCTTGTGAAGTATGGAAGGAGATCAAATTTGAATTCGAGGCAATGGATACTTTGTAA
>Corchoropsis_crenata
---------------------------------AAAGAAAATCTGGGACGTATTTCTCAAATTATCGGTCCAGTACTGGATGTAGCCTTTCCCCCGGGAAAGATGCCTAATATTTACAACGCTTTGGTAGTTAAGGGTCGAGATACCGTCGGTCAACAAATTAATGTAACTTGTGAGGTACAGCAATTATTAGGAAATAATCGAGTTCGAGCTGTAGCTATGAGCGCTACAGACGGTCTAACGAGAGGAATGGAAGTTATTGACACAGGAGCGCCTCTAAGTGTTCCGGTCGGCGGAGCGACCCTAGGACGGATTTTTAACGTGCTTGGGGAGCCCGTTGATAATTTAGGTCCTGTAGATACTCGCACAACATCCCCTATTCATAAATCTGCGCCGGCTTTCGTACAATTAGATACAAAATTATCTATTTTTGAAACGGGAATTAAAGTAGTCGATCTTTTAGCTCCTTATCGTCGTGGAGGAAAAATCGGACTGTTTGGGGGAGCTGGGGTAGGTAAAACAGTACTCATTATGGAATTGATCAACAACATTGCCAAAGCTCATGGGGGTGTATCCGTATTTGGCGGAGTAGGTGAACGTACTCGTGAAGGAAACGATCTTTACATGGAAATGAAAGAATCTGGAGTAATTAATGAACAAAATCTTGGGGAATCTAAAGTGGCTTTAGTCTACGGTCAGATGAATGAACCGCCAGGAGCTCGTATGAGAGTTGGGTTGACTGCCCTAACTATGGCGGAATATTTCCGAGATGTTAATGAGCAAGACGTACTTCTATTTATAGACAATATCTTCCGTTTTGTCCAAGCGGGATCCGAAGTATCTGCCTTATTGGGTAGAATGCCTTCCGCCGTGGGTTATCAACCGACCCTTAGTACCGAAATGGGTACTTTACAAGAAAGAATTACTTCTACCAAGGAGGGATCCATAACTTCTATTCAAGCGGTTTATGTACCCGCGGATGATTTGACCGACCCTGCCCCTGCCACAACATTTGCACATTTAGATGCTACTACCGTACTATCAAGAGGATTAGCTGCCAAAGGTATCTATCCAGCGGTAGATCCTTTAGACTCAACATCAACTATGCTCCAACCTCGAATTGTTGGCGAGGAACATTATGAAACTGCGCAAAGGGTTAAGCAAACCTTACAACGTTACAAAGAACTTCAGGACATTATAGCTATCCTTGGGTTGGACGAATTGTCCGAAGAGGATCGCTTAACCGTAGCAAGAGCGCGAAAAATTGAGCGTTTCTTATCACAACCCTTTTTCGTAGCAGAAGTATTTACAGGTTCCCCGGGGAAATATGTTGGCCTAGCAGAAACAATTAGAGGATTTAAATTGATCCTTTCCGGAGAATTAGACGGTCTTCCCGAACAGGCCTTTTATTTGGTAGGTAACATCGATGAAGCTACTGCGAAGGCTACGAACT-------------------------????--------------------------------------TCGAAA?-CCTGCCTA-GCAGAACGACCAGCGAACATGTTCAAAACACCGAGGTGGGGTG--CGAGGATGCCCAACAGCTCCGAGCCC-------TCCCTTCGAGCCTGGTTGTATGTGGCCGTCCGT--TCTCTCTCGCCCTAGGGCGTGTGCGTCGGGCTGTCTCGT--CAACCGT--GGCTCATTAACGAAC-------------CCACGGCGCGAGTC--GCGCCAAGGAAA----CGAAACGAAAAAGAGCATGAAGT--------CCGCGTGCAGCCCCGTCCGCGGTGCGCTGCCAGAGGGCCTAGTGTCTCCTTT-CTTGTGATAGTCTATAACGACTCTCGGCAACGGATATCTCGGCTCTCGCATCGATGAAGAACGTAGCGAAATGCGATACTTGGTGTGAATTGCAGAATCCCGTGAACCATCGAGTCTTTGAACGCAAGTTGCGCCCCAAGCCATTAGGCCGAGGGCACGCCTGCCTGGGTGTCACGCA--TCGTCG-CCCC--------------CCAACAGCCATCTCGGT---TGAACTG--GGGACGGAAAATGGCCTCCCGTGCGCGACC-GCTCGCGGTTGGCCCAAA-AGCGATTCCTCGGCAA--TGATAACGCCGCGACAATCGGTGGT--AATGC-TTTCAGCGTTTCTCGTCCCTA-GTCGTGTGCGCTCC------------TTGCTCGATGGGAATCTCTT---AGGACCC----------CTTTTGCGTTGCCAGAACGA--CGCTCGCTTTG------------------------------------------------------------------------------------------------------------------------------------------------------------------------------------------------------------------------------------------------------------------------------------------------------------------------------------------------------------------------------------------------------------------------------------------------------------------------------------------------------------------------------------------------------------------------------------------------------------------------------------------------------------------------------------------------------------------------------------------------------------------------------------------------------------------------------------------------------------------------------------------------------------------------------------------------------------------------------------------------------------------------------------------------------------------------------------------------------------------------------------------------------------------------------------------------------------------------------------------------------------------------------------------------------------------------------------------------------------------------------------------------------------------------------------------------------------------------------------------------------------------------------------------------------------------------------------------------------------------------------------------------------------------------------------------------------------------------------------------------------------------------------------------------------------------------------------------------------------------------------------------------------------------------------------------------------------------------------------------------------------------------------------------------------------------------------------------------------------------------------------------------------------------------------------------------------------------------------------------------------------------------------------------------------------------------------------------------------------------------------------------------------------------------------------------------------------------------------------------------------------------------------------------------------------------------------------------------------------------------------------------------------------------------------------------------------------------------------------------------------------------------------------------------------------------------------------------------------------------------------------------------------------------------------------GCATATCAATATTCATGGATCATACCTTTTGTGCCACTTCCAATTCCTATTTTAATAGGAATCGGACTCCTACTTTTTCCGACGGCAACAAAAAATATTCGTCGTATGTGGGCTTTTCCCAATATTTTATTGTTAACTATAGTTATGATTTTTTCGGTCGATCTGTCTATTCAGCAAATAAATAGAAGTTCTATCTATCAATATGTATGGTCTTGGACCATCAATAATGGTTTTTCTTTCGAGTTTGGCTACTTTATTGATTCACTTACCTCTATTATGTCAATATTAATCACTACTGTTGGAATTTTTGTTCTTATTTATAGTGACAATTATATGTCTCATGATCAAGGATATTTGAGATTTTTTGCTTATATGAGTTTGTTCAATACTTCAATGTTGGGATTGGTTACTAGTTCTAATTTGATACAAATTTATATTTTTTGGGAATTAGTTGGAATGTGTTCTTATCTATTAATAGGGTTTTGGTTCACACGACCCGCTGCGGCAAACGCTTGTCAAAAAGCGTTTGTAACTAATAGGATAGGCGATTTTGGTTTATTATTAGGAATATTAGGTTTTTATTGGATAACTGGAAGTTTCGAATTTCAAGATTTGTTCGAAATATTTAATAACTTGATTTATAATAATGAGGTTAATTTTTTATTTGTTACTTTATGTGCCTCTTTATTATTTGCCGGCGCAGTTGCTAAATCTGCGCAATTTCCACTTCATGTATGGTTACCCGATGCCATGGAGGGACCTACTCCTATTTCGGCTCTTATACATGCTGCCACTATGGTGGCAGCGGGAATTTTTCTTGTAGCCCGCCTTCTTCCTCTTTTCGTAGTTATACCTTACATAATGAATCTAATATCTTTGATAGGTATAATAACAGTATTATTAGGGGCTACTTTAGCTCTTGCTCAAAAAGATATTAAGAGGGGTTTAGCCTATTCTACAATGTCCCAGCTGGGTTATATGATGTTAG-------CTCTAGGTATGGGGTCTTATCGAGCCGCTTTATTTCATTTGATTACTCATGCTTATTCGAAGGCATTGTTGTTTTTAGGATCCGGATCAATTATTCATTCGATGGAAGCTATTGTTGGATATTCTCCAGATAAAAGCCAGAATATGGTTTTTATGGGCGGTTTAAGAAAGCATGTGCCAATTACACAAATGGCTTTTTTAGTGGGTACACTTTCTCTTTGTGGTATTCCACCCCTTGCTTGTTTTTGGTCCAAAGATGAAATTCTTAGTGACAGTTGGTTGTATTCGCCTATTTTTGCAATAATAGCTTGGTCCACTGCCGGATTAACAGCATTTTATATGTTTCGGATCTATTTACTTACTTTTGAGGGACATTTAAACATTCATTTTCAAAATTATAGTGGTAAAAAAAGTAGCTCTTTCTATTCAATAAAACTATGGGGTAAAGAAGAGAAAAAAATGATTAACAGAAATTTTCGTTTATCTCCTTTATTAACACTGAATAATAACGA---------------------AAAGCCAT--AATAGAATTGGCGATAATGTAA------AAT-------CTCTTATTACTATTACGAATTTTGGCTACAAGAAGGCTTTTT------CTTATCCTCATGAATCAGCTAATACTATGCTATTTCCTATGCTTATATTGGTTCTATTTACTTTATTTGTTGGATCCATAGCAATTCCTTTTAATC----AAAAAGGAAT---------CCGTTTGGATATATTATCCAAATTATTAATTCCATCTATAAATCTTTTACACGAAAATTCAAATGATTTTGAGGATTGGTATCAATTTTTAACAAATGCAACTTTTTCAGTAAGTATAGCCTGTTTCGGAATATTTACAGCATTCCTTTTATATAAGCCTTTTTATTCATCTTTACAAAATTTGAACTTACTAAATTCGTTTGCGAAAAGGGG---------TCCTAAAAGAATTTTTTTGGATAAAATAATCTATTTGATATATGATTGGTCATATAATCGTGGTTACATAGATACGTTTTATTCAATATCCTTAATAAAAGGTATAAGAGGATTGGCCGAACTAACTCATTTTTTTGATAGGCGAGTAATCGATGGAATTACAAATGGAGTAGGCATTATAAGTTTTTTTGTAGGAGAAGGTATCAA----TAAAGCTTTTGTTGGATTCAAAGCCGGTGTTAAAGATTATAAATTGACTTATTATACTCCTGAATATGAAGTCAAAGATACTGATATCTTGGCAGCCTTCCGAGTAAGTCCTCAACCCGGAGTTCCGCCTGAGGAAGCAGGGGCCGCGGTAGCTGCTGAATCTTCTACTGGTACATGGACAACCGTGTGGACCGATGGGCTTACCAGCCTTGATCGTTACAAAGGGCGATGCTACAACATTGAGCCCGTTGCTGGAGAAGAAAATCAATATATATGTTATGTAGCTTACCCTTTAGACCTTTTTGAAGAAGGTTCTGTTACTAACATGTTTACTTCCATTGTGGGTAATGTATTTGGATTCAAAGCCCTGCGCGCTCTACGTCTAGAGGATCTGCGAATCCCTAATGCTTATATTAAAACTTTCCAAGGCCCGCCTCATGGTATCCAGGTTGAAAGAGATAAATTGAACAAGTACGGTCGTCCCCTATTAGGATGTACTATTAAACCTAAATTGGGGTTATCCGCTAAGAACTACGGTAGAGCAGTTTATGAATGTCTACGTGGTGGACTTGATTTTACCAAAGATGATGAGAATGTAAACTCCCAACCATTTATGCGCTGGAGAGACCGTTTCTTATTTTGTGCTGAAGCACTTTATAAAGCACAGACTGAAACAGGTGAAATCAAAGGGCATTACTTGAATGCTACTGCGGGTACATGTGAAGAAATGATGAAAAGGGCTATATTTGCCAGAGAATTGGGAGTTCCTATCGTAATGCATGACTACTTAACAGGTGGGTTCACTGCAAATACTACCTTGGCTCATTATTGCCGAGATAATGGTCTACTTCTTCACATCCACCGCGCAATGCACGCAGTTATTGATAGACAGAAGAATCATGGTATGCACTTCCGTGTACTAGCTAAAGCTTTACGTATGTCTGGTGGAGATCATATTCACGCTGGTACAGTAGTAGGTAAACTTGAAGGAGAAAGGGATATCACTTTGGGCTTTGTTGATTTACTACGTGATGATTTTATTGAAAAAGATAGAAGCCGTGGTATTTATTTCACTCAAGATTGGGTTTCTCTACCAGGTGTTCTGCCCGTAGCTTCTGGTGGTATTCACGTTTGGCATATGCCTGCTTTGACTGAGATCTTTGGAGATGATTCCGTACTACAATTCGGCGGAGGAACTTTAGGACACCCTTGGGGGAATGCACCGGGTGCCGTAGCTAATCGAGTAGCTTTAGAAGCATGTGTACAAGCTCGTAATGAGGGACGTGACCTTGCCCGCGAGGGTAATCAAATTATCCGCGAGGCTTGCAAATGGAGTCCTGAACTAGCTGCTGCTAGTGAAATATGGAAGGAGATCAAATTTGAATTCGCCGCAATGGATACTTTGTAA
>Pentapetes_phoenicea
----------------------------------------------------------------------------------------------------------------------------------------------------------------------------------------------------------------------------------------------------------------------------------------------------------------------------------------------------------------------------------------------------------------------------------------------------------------------------------------------------------------------------------------------------------------------------------------------------------------------------------------------------------------------------------------------------------------------------------------------------------------------------------------------------------------------------------------------------------------------------------------------------------------------------------------------------------------------------------------------------------------------------------------------------------------------------------------------------------------------------------------------------------------------------------------------------------------------------------------------------------------------------------------------------------------------------------------------------------------------------------------------------------------------------------------------------------------------------------------------------------------------------------------------------------------------------------GAAA?-CCTGCCTA-GCAGAACGACTCGCGAACA-GTTAA--AAACACCCGGGGGGTC--TGAGGATGCTTAACCGCTCCAAGTCT-------TCCCTTCGAGCTAAGGCGTATGGGGCCTTCCGAAGTCATCTTGCCTAGCTGCGGGGTGCAAAGGATTGCCTCTT--CGCCTTT--TGCTCATCAACTAAC-------------CCACGGCGCGAGTC--GCGCCAAGGAAA----TGAAACGAAAARGAGCATG-AAC--------CCCTTAGCCGCCCCGTTTGCGGTGTGCTGCCTGAGGGCGAAGTGTCTCCTTT-CTTGTTGTARTMTATAACGACTCTCGGCAACGGATATCTCGGCTCTCGCATCGATGAAGAACGTAGCGAAATGCGATACTTGGTGTGAATTGCAGAATCCCGTGAACCATCGAGTCTTTGAACGCAAGTTGCGCCCCAAGCCATTAGGCCGAGGGCACGCCTGCCTGGGTGTCACGCA--TCGTCGCCCTCAAC-AACCCCA---------------TTTTGGTTGCGTTGT--GGGACGGATATTGGTCTCCCGTGCGCTCTGCTGTCGCGGTTGGCCGAAA-TCTGATTCCCAGGCAA--AGATTATGCCGCGACCTTCGGTGGT--AATGCCTCAGGGTGTTCCGCGAACCTA-GTTGGTCGCGGCCT------------TTGCTTGGCCGGAATCCTCAA--ATGACCC----------TTAAAGTGTCGTAAGGACGA--CGCTCGCACTG-------------------------------------------------------------------------------------------------------------------------------------------------------------------------------------------------------------------------------------------------------------------------------------------------------------------------------------------------------------------------------------------------------------------------------------------------------------------------------------------------------------------------------------------------------------------------------------------------------------------------------------------------------------------------------------------------------------------------------------------------------------------------------------------------------------------------------------------------------------------------------------------------------------------------------------------------------------------------------------------------------------------------------------------------------------------------------------------------------------------------------------------------------------------------------------------------------------------------------------------------------------------------------------------------------------------------------------------------------------------------------------------------------------------------------------------------------------------------------------------------------------------------------------------------------------------------------------------------------------------------------------------------------------------------------------------------------------------------------------------------------------------------------------------------------------------------------------------------------------------------------------------------------------------------------------------------------------------------------------------------------------------------------------------------------------------------------------------------------------------------------------------------------------------------------------------------------------------------------------------------------------------------------------------------------------------------------------------------------------------------------------------------------------------------------------------------------------------------------------------------------------------------------------------------------------------------------------------------------------------------------------------------------------------------------------------------------------------------------------------------------------------------------------------------------------------------------------------------------------------------------------------------------------------------------------------------------------------------------------------------------------------------------------------------------------------------------------------------------------------------------------------------------------------------------------------------------------------------------------------------------------------------------------------------------------------------------------------------------------------------------------------------------------------------------------------------------------------------------------------------------------------------------------------------------------------------------------------------------------------------------------------------------------------------------------------------------------------------------------------------------------------------------------------------------------------------------------------------------------------------------------------------------------------------------------------------------------------------------------------------------------------------------------------------------------------------------------------------------------------------------------------------------------------------------------------------------------------------------------------------------------------------------------------------------------------------------------------------------------------------------------------------------------------------------------------------------------------------------------------------------------------------------------------------------------------------------------------------------------------------------------------------------------------------------------------------------------------------------------------------------------------------------------------------------------------------------------------------------------------------------------------------------------------------------------------------------------------------------------------------------------------------------------------------------------------------------------------------------------------------------------------------------------------------------------------------------------------------------------------------------------------------------------------------------------------------------------------------------------------------------------------------------------------------------------------------------------------------------------------------------------------------------------------------------------------------------------------------------------------------------------------------------------------------------------------------------------------------------------------------------------------------------------------------------------------------------------------------------------------------------------------------------------------------------------------------------------------------------------------------------------------------------------------------------------------------------------------------------------------------------------------------------------------------------------------------------------------------------------------------------------------------------------------------------------------------------------------------------------------------------------------------------------------------------------------------------------------------------------------------------------------------------------------------------------------------------------------------------------------------------------------------------------------
>Ruizia_cordata
-----------------------------------------------------TTCTCAAATCATCGGTCCAGTACTGGATGTAGCCTTTCCCCCGGGAAAGATGCCTAATATTTACAACGCTTTGGTAGTTAAGGGTCGAGATACCGTCGGTCAACAAATTAATGTAACTTGTGAGGTACAGCAATTATTAGGAAATAATCGAGTTAGAGCTGTAGCTATGAGCGCTACAGATGGTTTAACGAGAGGAATGGAAGTAATTGACACAGGAGCGCCTCTAAGTGTTCCAGTCGGCGGAGCGACCCTAGGACGAATTTTTAACGTGCTTGGGGAGCCCGTTGATAATTTAGGTCCTGTAGATACTCGCACAACATCCCCTATTCATAAACCCGCGCCCGCTTTCATACAATTAGATACAAAATTATCTATTTTTGAAACGGGAATTAAAGTAGTCGATCTTTTAGCTCCTTATCGTCGTGGAGGAAAAATCGGGCTATTTGGGGGAGCTGGGGTAGGTAAAACAGTACTCATTATGGAATTGATCAACAACATTGCCAAAGCTCATGGGGGTGTATCCGTATTTGGCGGAGTAGGTGAACGTACTCGTGAAGGAAATGATCTTTACATGGAAATGAAAGAATCTGGAGTAATTAATGAACAAAATCTTGCGGAATCAAAAGTGGCTTTAGTCTACGGTCAGATGAATGAACCGCCAGGAGCTCGTATGAGAGTTGGGTTGACTGCCCTAGCTATGGCGGAATATTTCCGAGATGTTAATGAACAAGACGTACTTCTATTTATAGACAATATCTTCCGTTTTGTCCAAGCGGGATCCGAAGTATCTGCCTTATTGGGTAGAATGCCTTCCGCCGTGGGTTATCAACCCACCCTTAGTACCGAAATGGGTACTTTACAAGAAAGAATTACTTCTACCAAGGAGGGATCCATAACTTCTATTCAAGCGGTTTATGTACCTGCGGATGATTTGACCGACCCTGCCCCTGCCACAACATTTGCACATTTAGATGCTACTACCGTACTATCAAGAGGATTAGCTGCCAAAGGTATCTATCCAGCGGTAGATCCTTTAGACTCAACGTCAACTATGCTCCAACCTCGAATTGTTGGCGAGGAACATTATGAAACTGCGCAAAGGGTTAAGCAAACCTTACAACGCTACAAAGAACTTCAGGACATTATAGCTATCCTTGGGTTGGACGAATTGTCCGAAGAGGATCGCTTAACCGTAGCAAGAGCGCGAAAAATTGAACGTTTCTTATCACAACCCTTTTTCGTAGCAGAAGTATTTACTGGTTCCCCGGGGAAATATGTTGGCCTAGCAGAAACAATTAGAGGATTTAAATTGATCCTTTCCGGAGAATTAGACGGTCTTCCCGAACAGGCCTTTTATTTGGTAGGTAACATCGATGAAGCTACTGCGAAGGCTACGAACTTAGAAATGGAGAGCA----------????---------------------------------------CGATA?-CCTGCCTA-GCAGAACGACCCGCGAACAAGTTCA--AAACACCAAGGGGTTG--CGAGGATGCCTAACCGCACCGAGCCA-------TCCCTTCGAGCTATGGCGCATGCGGCCGTCAGTTATCTTCTCGCCTAGGTGCGGGCTGTAACCGATTGTCTCGT--CGCCTTC--TGCTCATCAACTAAC-------------CCACGGCGCGAGTC--GCGCCAAGGAAA----CGAAACGAAAAAGAGCACG-AAG--------CTCKCGGTGGCCCCGTATGCGGTGCGCTGCCGGAGGGCCAGGTGTTTCCTTT-CTTGTGATAGTCTATAATGACTCTCGGCAACGGATATCTCGGCTCTCGCATCGATGAAGAACGTAGCGAAATGCGATACTTGGTGTGAATTGCAGAATCCCGTGAACCATCGAGTCTTTGAACGCAAGTTGCGCCCCAAGCCATTAGGCCGAGGGCACGCCTGCCTGGGTGTCACGCA--TCGTCGCCCCCAAC-AACCCCA---------------TTTGGTCT-CGTTGT--GGGACGGATATTGGTCTCCCGTGCGCACCACGCTCGCGGTTGGCCCAAA-AGAGATTCCTCGGCAA--TGA-CATGCTGCGACCTTCGGTGGT--AATGCCTCACGGCGTTCCTTGTCCCTA-GTTGTGCGCAGCCA------------TTGCTTGGTGGGAATCCTCAG--AGGACCC----------TTTAA--------------------------------------------------------------------------------------------------------------------------------------------------------------------------------------------------------------------------------------------------------------------------------------------------------------------------------------------------------------------------------------------------------------------------------------------------------------------------------------------------------------------------------------------------------------------------------------------------------------------------------------------------------------------------------------------------------------------------------------------------------------------------------------------------------------------------------------------------------------------------------------------------------------------------------------------------------------------------------------------------------------------------------------------------------------------------------------------------------------------------------------------------------------------------------------------------------------------------------------------------------------------------------------------------------------------------------------------------------------------------------------------------------------------------------------------------------------------------------------------------------------------------------------------------------------------------------------------------------------------------------------------------------------------------------------------------------------------------------------------------------------------------------------------------------------------------------------------------------------------------------------------------------------------------------------------------------------------------------------------------------------------------------------------------------------------------------------------------------------------------------------------------------------------------------------------------------------------------------------------------------------------------------------------------------------------------------------------------------------------------------------------------------------------------------------------------------------------------------------------------------------------------------------------------------------------------------------------------------------------------------------------------------------------------------------------------------------------------------------------------------------------------------------------------------------------------------------------------------------------------------------------------------------------------------------------------------------------------------------------------------------------------------------------------------------------------------------------------------------------------------------------------------------------------------------------------------------------------------------------------------------------------------------------------------------------------------------------------------------------------------------------------------------------------------------------------------------------------------------------------------------------------------------------------------------------------------------------------------------------------------------------------------------------------------------------------------------------------------------------------------------------------------------------------------------------------------------------------------------------------------------------------------------------------------------------------------------------------------------------------------------------------------------------------------------------------------------------------------------------------------------------------------------------------------------------------------------------------------------------------------------------------------------------------------------------------------------------------------------------------------------------------------------------------------------------------------------------------------------------------------------------------------------------------------------------------------------------------------------------------------------------------------------------------------------------------------------------------------------------------------------------------------------------------------------------------------------------------------------------------------------------------------------------------------------------------------------------------------------------------------------------------------------------------------------------------------------------------------------------------------------------------------------------------------------------------------------------------------------------------------GGTGTTAAAGATTATAAATTGACTTATTATACTCCTGAATATGAAGTCAAAGATACTGATATCTTGGCAGCCTTCCGAGTAACTCCTCAACCTGGAGTTCCACCTGAGGAAGCAGGGGCCGCGGTAGCTGCTGAATCTTCTACTGGTACATGGACAACCGTGTGGACCGATGGGCTTACCAGCCTTGATCGTTACAAAGGGCGATGCTACCACATTGAGCCCGTTGCTGGAGAAGAAAATCAATATATATGTTATGTCGCTTACCCTTTAGACCTTTTTGAAGAAGGTTCTGTTACTAACATGTTTACTTCCATTGTGGGTAATGTATTTGGATTCAAAGCCCTGCGCGCTCTACGTCTAGAGGATCTGCGAATCCCTAATTCTTATGTTAAAACTTTCCAAGGCCCGCCTCATGGTATCCAGGTTGAAAGAGATAAATTGAACAAGTATGGTCGTCCCCTATTAGGATGTACTATTAAACCTAAATTGGGGTTATCCGCTAAGAACTACGGTAGAGCAGTTTATGAATGTCTACGTGGTGGACTTGATTTTACCAAAGATGATGAGAATGTGAACTCCCAACCGTTTATGCGTTGGAGAGACCGTTTCTTATTTTGTGCCGAAGCACTTTATAAAGCACAGACTGAAACAGGTGAAATCAAAGGGCATTACTTGAATGCTACTGCGGGTACATGTGAAGAAATGATGAAAAGGGCCATATTTGCCAGAGAATTGGGAGTTCCTATCGTAATGCATGACTACTTAACAGGTGGGTTCACTGCAAATACTAGCTTGGCTCATTATTGCCGAGATAATGGTCTACTTCTTCACATCCACCGCGCAATGCACGCAGTTATTGATAGACAGAAGAATCATGGTATGCACTTCCGTGTACTAGCTAAAGCTTTACGTCTGTCTGGTGGAGATCATATTCACTCTGGTACAGTAGTAGGTAAACTTGAAGGAGAAAGGGATATCACTTTGGGCTTTGTTGATTTACTACGTGATGATTTTATTGAAAAAGATCGAAGCCGTGGTATTTATTTCACTCAAGATTGGGTTTCTCTACCAGGTGTTCTGCCCGTAGCTTCTGGGGGTATTCACGTTTGGCATATGCCTGCTTTGACTGAGATCTTTGGAGATGATTCCGTACTACAATTCGGAGGAGGAACTTTAGGACACCCTTGGGGAAATGCACCGGGTGCCGTAGCTAATCGAGTAGCATTAGAAGCATGTGTAAAAGCTCGTAATGAGGGACGTGACCTTGCCCGCGAGGGTAATGAAATTATCCGCGAGGCTACAAAATGGAGTCCTGAACTAGCTGCTGCTTGTGAAGTATGGAAGGAGATCAAATTTGAATTCGAGGCAATGGATACTTTGTAA
>Trochetia_uniflora
--------------------------------------------------------------------------------------------------------------------------------------------------------------------------------------------------------------------------------------------------------------------------------------------------------------------------------------------------------------------------------------------------------------------------------------------------------------------------------------------------------------------------------------------------------------------------------------------------------------------------------------------------------------------------------------------------------------------------------------------------------------------------------------------------------------------------------------------------------------------------------------------------------------------------------------------------------------------------------------------------------------------------------------------------------------------------------------------------------------------------------------------------------------------------------------------------------------------------------------------------------------------------------------------------------------------------------------------------------------------------------------------------------------------------------------------------------------------------------------------------------------------------------------------------------------------------------------?----GCCTA-GCAGAACGACCCGCGAACAAGTTCA--AAACACCAAGGGGTTG--CGAGGATGCCTAACCGCACCGAGCCA-------TCCCTTCGAGCTATGGCGCATGCGGCCGTCTGTTATCTTCTCGCCTAGGTGCGGGATGTGACTGATTGTCTCGT--CGCCTTC--TGCTCATCAACTAAC-------------CCACGGCGCGAGTC--GCGCCAAGGAAA----TGAAACGAAAAAGAGCACG-AAG--------CTCTCGGTGGCCCCGTATGCGGTGCGCTGCCGGAGGGCCAAGTGTTTCCTTT-CTTGTGATAGTCTATAACGACTCTCGGCAACGGATATCTCGGCTCTCGCATCGATGAAGAACGTAGCGAAATGCGATACTTGGTGTGAATTGCAGAATCCCGTGAACCATCGAGTCTTTGAACGCAAGTTGCGCCCCAAGCCATTAGGCCGAGGGCACGCCTGCCTGGGTGTCACGCA--TCGTCGCCCCCAAC-AACCCCA---------------TTTGGTCT-CGTTGT--GGGACGGATATTGGTCTCCCGTGCGCTCCACGCTCGCGGTTGGCCCAAA-AGAGATTCCTCAGCAA--TGACTATGCTGCGACCTTCGGTGGT--AATGCCTCACGGCGTTCCTTGTCCCTA-GTTGTGCGCAGCCA------------TTGCTCGGTGGGAATCCTCAG--AGGACCC----------TTTAAGCGTCACGAGAA-----------------------------------------------------------------------------------------------------------------------------------------------------------------------------------------------------------------------------------------------------------------------------------------------------------------------------------------------------------------------------------------------------------------------------------------------------------------------------------------------------------------------------------------------------------------------------------------------------------------------------------------------------------------------------------------------------------------------------------------------------------------------------------------------------------------------------------------------------------------------------------------------------------------------------------------------------------------------------------------------------------------------------------------------------------------------------------------------------------------------------------------------------------------------------------------------------------------------------------------------------------------------------------------------------------------------------------------------------------------------------------------------------------------------------------------------------------------------------------------------------------------------------------------------------------------------------------------------------------------------------------------------------------------------------------------------------------------------------------------------------------------------------------------------------------------------------------------------------------------------------------------------------------------------------------------------------------------------------------------------------------------------------------------------------------------------------------------------------------------------------------------------------------------------------------------------------------------------------------------------------------------------------------------------------------------------------------------------------------------------------------------------------------------------------------------------------------------------------------------------------------------------------------------------------------------------------------------------------------------------------------------------------------------------------------------------------------------------------------------------------------------------------------------------------------------------------------------------------------------------------------------------------------------------------------------------------------------------------------------------------------------------------------------------------------------------------------------------------------------------------------------------------------------------------------------------------------------------------------------------------------------------------------------------------------------------------------------------------------------------------------------------------------------------------------------------------------------------------------------------------------------------------------------------------------------------------------------------------------------------------------------------------------------------------------------------------------------------------------------------------------------------------------------------------------------------------------------------------------------------------------------------------------------------------------------------------------------------------------------------------------------------------------------------------------------------------------------------------------------------------------------------------------------------------------------------------------------------------------------------------------------------------------------------------------------------------------------------------------------------------------------------------------------------------------------------------------------------------------------------------------------------------------------------------------------------------------------------------------------------------------------------------------------------------------------------------------------------------------------------------------------------------------------------------------------------------------------------------------------------------------------------------------------------------------------------------------------------------------------------------------------------------------------------------------------------------------------------------------------------------------------------------------------------------------------------------------------------------------------------------------------------------------------------------------------------------------------------------------------------------------------------------------------------------------------------------------------------------------------------------------------------------------------------------------------------------------------------------------------------------------------------------------------------------------------------------------------------------------------------------------------------------------------------------------------------------------------------------------------------------------------------------------------------------------------------------------------------------------------------------------------------------------------------------------------------------------------------------------------------------------------------------------------------------------------------------------------------------------------------------------------------------------------------------------------------------------------------------------------------------------------------------------------------------------------------------------------------------------------------------------------------------------------------------------------------------------------------------------------------------------------------------------------------------------
>Dombeya_calantha
-----------------------------------------TCTGGGACGTATTTCTCAAATCATCGGTCCAGTACTGGATGTAGCCTTTCCCCCGGGAAAGATGCCTAATATTTACAACGCTTTGGTAGTTAAGGGTCGAGATACCGTCGGTCAACAAATTAATGTAACTTGTGAGGTACAGCAATTATTAGGAAATAATCGAGTTAGAGCTGTAGCTATGAGCGCTACAGATGGTTTAACGAGAGGAATGGAAGTAATTGACACAGGAGCGCCTCTAAGTGTTCCAGTCGGCGGAGCGACCCTAGGACGAATTTTTAACGTGCTTGGGGAGCCCGTTGATAATTTAGGTCCTGTAGATACTCGCACAACATCCCCTATTCATAAACCCGCGCCCGCTTTCATACAATTAGATACAAAATTATCTATTTTTGAAACGGGAATTAAAGTAGTCGATCTTTTAGCTCCTTATCGTCGCGGAGGAAAAATCGGACTATTTGGGGGAGCTGGGGTAGGTAAAACAGTACTCATTATGGAATTGATCAACAACATTGCCAAAGCTCATGGGGGTGTATCCGTATTTGGCGGAGTAGGTGAACGTACTCGTGAAGGAAATGATCTTTACATGGAAATGAAAGAATCTGGAGTAATTAATGAACAAAATCTTGCGGAATCAAAAGTGGCTTTAGTCTACGGTCAGATGAATGAACCGCCAGGAGCTCGTATGAGAGTTGGGTTGACTGCCCTAGCTATGGCGGAATATTTCCGAGATGTTAATGAACAAGACGTACTTCTATTTATAGACAATATCTTCCGTTTTGTCCAAGCGGGATCCGAAGTATCTGCCTTATTGGGTAGAATGCCTTCCGCCGTGGGTTATCAACCCACCCTTAGTACCGAAATGGGTACTTTACAAGAAAGAATTACTTCTACCAAGGAGGGATCCATAACTTCTATTCAAGCGGTTTATGTACCTGCGGATGATTTGACCGACCCTGCCCCTGCCACAACATTTGCACATTTAGATGCTACTACCGTACTATCAAGAGGATTAGCTGCCAAAGGTATCTATCCAGCGGTAGATCCTTTAGACTCAACGTCAACTATGCTCCAACCTCGAATTGTTGGCGAGGAACATTATGAAACTGCGCAAAGGGTTAAGCAAACCTTACAACGCTACAAAGAACTTCAGGACATTATAGCTATCCTTGGGTTGGACGAATTGTCCGAAGAGGATCGCTTAACCGTAGCAAGAGCGCGAAAAATTGAACGTTTCTTATCACAACCCTTTTTCGTAGCAGAAGTATTTACTGGTTCCCCGGGGAAATATGTTGGCCTAGCAGAAACAATTAGAGGATTTAAATTGATCCTTTCCGGAGAATTAGACGGTCTTCCCGAACAGGCCTTTTATTTGGTAGGTAACATCGATGAAGCTACTGCGAAGGCTACGAACTTAGAAATGGAGAGCAATTTGAAGAA????--------------------------------------------?--------------------------------TCA--AAACACCAAGGGGTTG--CGAGGATGCCTAACCGCACCGAGCCA-------TCCCTTCGAGCTATGGCGCATGCGGCCGTCAGTTATCTTCTTGCCTAGGTGCGGGCTGTGACTGATTGTCTCGT--CGCCTTC--TGCTCATCAACTAAC-------------CCACGGCGCGAGTC--GCGCCAAGGAAA----TGAAACGAAAAAGAGCACG-AAG--------CTCTCGGTGGCCCCGTATGCGGTGCGCTGCCGGAGGGCCAAGTGTTTCCTTT-CTTGTGATAGTCTATAACGACTCTCGGCAACGGATATCTCGGCTCTCGCATCGATGAAGAACGTAGCGAAATGCGATACTTGGTGTGAATTGCAGAATCCCGTGAACCATCGAGTTTTTGAACGCAAGTTGCGCCCCAAGCCATTAGGCCGAGGGCACGCCTGCCTGGGTGTCACGCA--TCGTCGCCCCCAAC-AACCCCA---------------TTTGGTCT-CGTTGT--GGGACGGATATTGGTCTCCCGTGCGCTCCACGCTCGCGGTTGGCCCAAA-AGAGATTTCTCGGCAA--TGAATATGCTGCGACCTTCGGTGGT--AATGCCTCACGGCGTTCCTTGTCCCTA-GTTGTGCGCAGCCA------------TTGCTTGGTGGGAATCCTCAA--AGGACCC----------TTTAAGCGTCACGAGAATGA--CGCTCGC-----------------------------------------------------------------------------------------------------------------------------------------------------------------------------------------------------------------------------------------------------------------------------------------------------------------------------------------------------------------------------------------------------------------------------------------------------------------------------------------------------------------------------------------------------------------------------------------------------------------------------------------------------------------------------------------------------------------------------------------------------------------------------------------------------------------------------------------------------------------------------------------------------------------------------------------------------------------------------------------------------------------------------------------------------------------------------------------------------------------------------------------------------------------------------------------------------------------------------------------------------------------------------------------------------------------------------------------------------------------------------------------------------------------------------------------------------------------------------------------------------TCTTCTTTGCATTTATTACGGTTCTCTCTCTACGAGTA---------TTGTAATTTGAAGAGTTTTATTACTCCAAAGAAATCTATTTCTTTTTTT---------AATCCAAGATTATTCTTGTTCCTATATAATTCTCATGTATGTGAATACGAATCGATTTTTCTTTTTCTCCGTAACCAACCTTCTCATTTACGATCAACATCTTCTGGAGTCTTTCTTGAACGAATTTATTTCTATGGAAAAATAGAGTATCTTGTAGAAG------TCGTTTGTAATGATTTTCAGAACAACCTAGGGCTGTTCAAAGACCCTTTCATACATTTTATTAGGTATCAAGGAAAGGCAATTCTGGCCTCAAAAGATACGCCTTTTCTGATGAATAAGTGGAAATATTACTTTGTCGATTTATGGCAATATTATTTTTACGTGTGG---TTTCAATCAGGA------AGAGTTCGTATAAATCAATTATCTAAATATTCTCTCGACTTTCTGGGCTATCTTTCAAGTGTGCGATTAAATCCTTCAGTGGTACGGAGTCAAATGCTAGAAAATTCATTTATAATAGA------TAATGCTATGAAGAAGTTGGATACAAGAATTCCAATTATTTCTCTCATTGGATCGTTGTCTAAAGCGAGGTTTTGTAACACATTAGGGCATCCCATTAGTAAGCCGACGTGGGCCGATTCCCCAGATTCTGATATTATTGACCGATTTGTGCGTATATGCAGAAATCTTTCTCATTATCACAGTGGATCTTCAAAAAAAAAGAGTTTGTATCGAATAA--------------------------------------------------------------------------------------------------------------------------------------------------------------------------------------------------------------------------------------------------------------------------------------------------------------------------------------------------------------------------------------------------------------------------------------------------------------------------------------------------------------------------------------------------------------------------------------------------------------------------------------------------------------------------------------------------------------------------------------------------------------------------------------------------------------------------------------------------------------------------------------------------------------------------------------------------------------------------------------------------------------------------------------------------------------------------------------------------------------------------------------------------------------------------------------------------------------------------------------------------------------------------------------------------------------------------------------------------------------------------------------------------------------------------------------------------------------------------------------------------------------------------------------------------------------------------------------------------------------------------------------------------------------------------------------------------------------------------------------------------------------------------------------------------------------------------------------------------------------------------------------------------------------------------------------------------------------------------------------------------------------------------------------------------------------------------------------------------------------------------------------------------------------------------------------------------------------------------------------------------------------------------------------------------------------------------------------------------------------------------------------------------------------------------------------------------------------------------------------------------------------------------------------------------------------------------------------------------------------------------------------------------------------------------------------------------------------------------------------------------------------------------------------------------------------------------------------------------------------------------------------------------------AAATTGACTTATTATACTCCTGAATATGAAGTCAAAGATACTGATATCTTGGCAGCCTTCCGAGTAACTCCTCAACCCGGAGTTCCACCTGAGGAAGCGGGGGCCGCGGTAGCTGCTGAATCTTCTACTGGTACATGGACAACTGTGTGGACCGATGGGCTTACCAGCCTTGATCGTTACAAAGGGCGATGCTACCACATTGAGCCCGTTGCTGGAGAAGAAAATCAATATATATGTTATGTCGCTTACCCTTTAGACCTTTTTGAAGAAGGTTCTGTTACTAACATGTTTACTTCCATTGTGGGTAATGTATTTGGATTCAAAGCCCTGCGCGCTCTACGTCTAGAGGATCTGCGAATCCCTAAGTCTTATGTTAAAACTTTCCAAGGCCCGCCTCATGGTATCCAGGTTGAAAGAGATAAATTGAACAAGTATGGTCGTCCCCTATTAGGATGTACTATTAAACCTAAATTGGGGTTATCCGCTAAGAACTACGGTAGAGCAGTTTATGAATGTCTACGTGGTGGACTTGATTTTACCAAAGATGATGAGAATGTGAACTCCCAACCGTTTATGCGTTGGAGAGACCGTTTCTGCTTTTGTGCCGAAGCACTTTATAAAGCACAGGCTGAAACAGGTGAAATCAAAGGGCATTACTTGAATGCTACTGCGGGTACATGTGAAGAAATGATGAAAAGGGCCGTATTTGCCAGAGAATTGGGAGTTCCTATCGTAATGCATGACTACTTAACAGGTGGGTTCACTGCAAATACTAGCTTGGCTCATTATTGCCGAGATAATGGTCTACTTCTTCACATACACCGCGCAATGCACGCAGTTATTGATAGACAGAAGAATCATGGTATGCACTTCCGTGTACTAGCTAAAGCTTTACGTATGTCTGGTGGAGATCATATTCACGCTGGTACAGTAGTAGGTAAACTTGAAGGAGAAAGGGATATCACTTTGGGCTTTGTTGATTTACTACGTGATGAATTTATTGAAAAAGATCGAAGCCGTGGTATTTATTTCACTCAAGATTGGGTTTCTCTACCAGGTGTTCTGCCCGTAGCTTCTGGGGGTATTCACGTTTGGCATATGCCTGCTTTGACTGAGATCTTTGGAGACGATTCCGTACTACAATTCGGAGGAGGAACTTTAGGACACCCTTGGGGAAATGCACCGGGTGCCGTAGCTAATCGAGTAGCATCAGAAGCATGTGTAAAAGCTCGTAATGAGGGACGTGACCTTGCCCGCGAGGGTAATGAAATTATCCGCGAGGCTGCAAAATGGAGTCCTGAACTAGCTGCTGCTTGTGAAGTATGGAAGGAGATCAAATTTGAATTCGAGGCAATGGATACTTTG---
>Eriolaena_candollei
--------------------------------------------------------------------------------------------------------------------------------------------------------------------------------------------------------------------------------------------------------------------------------------------------------------------------------------------------------------------------------------------------------------------------------------------------------------------------------------------------------------------------------------------------------------------------------------------------------------------------------------------------------------------------------------------------------------------------------------------------------------------------------------------------------------------------------------------------------------------------------------------------------------------------------------------------------------------------------------------------------------------------------------------------------------------------------------------------------------------------------------------------------------------------------------------------------------------------------------------------------------------------------------------------------------------------------------------------------------------------------------------------------------------------------------------------------------------------------------------------------------------------------------------------------------------------------TCGATA?-CCTGCCYA-GCAGAACGACCCGCGAACAAGTTCA--AAACACCGAGGGGTTG--CGAGGGTGCCCARCAGCACCGAGCCC-------TCCCTCCGAGCTGCGGCGCACGCGGCCGTCCGTTATCTTCTCGCCTAGGTGCGGGCTGTGACCGATTGCCTCGT--CGCCCCA--AGCTCATCAACGAAC-------------CCACGGCGCGAGTC--GCGCCAAGGAAA----TGGAACGAAAAAGAGCGCG-AAG--------CTCTCCGCGGCCCCGTGCGCGGCGCGCCGACGGAGGGCCAAGTGTTTCCTTT-CTTGTGATAGTCTATAACGACTCTCGGCAACGGATATCTCGGCTCTCGCATCGATGAAGAACGTAGCGAAATGCGATACTTGGTGTGAATTGCAGAATCCCGTGAACCATCGAGTCTTTGAACGCAAGTTGCGCCCCAAGCCATTAGGCCGAGGGCACGCCTGCCTGGGTGTCACGCA--TCGTCGCCCCCCAACAGCCCCG---------------TTCGGTCT-CGTTGC--GGGACGGATATTGGTCTCCCGTGCGCTCCGCGCTCGCGGTTGGCCCAAA-AGCGATTCCTCGGCAG--TGACCATGCTGCGACCTTCGGTGGT--AATGCCTCGCGGCGTTCCTCGTCCCTA-GTTGTGCGCAGCCA------------TTGCCCGGCGGGAATCGTCGG--AGGACCC----------TCTGTGCGTCGCGAGAACGG--CGCTCGCTTTG-------------------------------------------------------------------------------------------------------------------------------------------------------------------------------------------------------------------------------------------------------------------------------------------------------------------------------------------------------------------------------------------------------------------------------------------------------------------------------------------------------------------------------------------------------------------------------------------------------------------------------------------------------------------------------------------------------------------------------------------------------------------------------------------------------------------------------------------------------------------------------------------------------------------------------------------------------------------------------------------------------------------------------------------------------------------------------------------------------------------------------------------------------------------------------------------------------------------------------------------------------------------------------------------------------------------------------------------------------------------------------------------------------------------------------------------------------------------------------------------------------------------------------------------------------------------------------------------------------------------------------------------------------------------------------------------------------------------------------------------------------------------------------------------------------------------------------------------------------------------------------------------------------------------------------------------------------------------------------------------------------------------------------------------------------------------------------------------------------------------------------------------------------------------------------------------------------------------------------------------------------------------------------------------------------------------------------------------------------------------------------------------------------------------------------------------------------------------------------------------------------------------------------------------------------------------------------------------------------------------------------------------------------------------------------------------------------------------------------------------------------------------------------------------------------------------------------------------------------------------------------------------------------------------------------------------------------------------------------------------------------------------------------------------------------------------------------------------------------------------------------------------------------------------------------------------------------------------------------------------------------------------------------------------------------------------------------------------------------------------------------------------------------------------------------------------------------------------------------------------------------------------------------------------------------------------------------------------------------------------------------------------------------------------------------------------------------------------------------------------------------------------------------------------------------------------------------------------------------------------------------------------------------------------------------------------------------------------------------------------------------------------------------------------------------------------------------------------------------------------------------------------------------------------------------------------------------------------------------------------------------------------------------------------------------------------------------------------------------------------------------------------------------------------------------------------------------------------------------------------------------------------------------------------------------------------------------------------------------------------------------------------------------------------------------------------------------------------------------------------------------------------------------------------------------------------------------------------------------------------------------------------------------------------------------------------------------------------------------------------------------------------------------------------------------------------------------------------------------------------------------------------------------------------------------------------------------------------------------------------------------------------------------------------------------------------------------------------------------------------------------------------------------------------------------------------------------------------------------------------------------------------------------------------------------------------------------------------------------------------------------------------------------------------------------------------------------------------------------------------------------------------------------------------------------------------------------------------------------------------------------------------------------------------------------------------------------------------------------------------------------------------------------------------------------------------------------------------------------------------------------------------------------------------------------------------------------------------------------------------------------------------------------------------------------------------------------------------------------------------------------------------------------------------------------------------------------------------------------------------------------------------------------------------------------------------------------------------------------------------------------------------------------------------
>Helmiopsiella_madagascariensis
--------------------------------------------------------------------------------------------------------------------------------------------------------------------------------------------------------------------------------------------------------------------------------------------------------------------------------------------------------------------------------------------------------------------------------------------------------------------------------------------------------------------------------------------------------------------------------------------------------------------------------------------------------------------------------------------------------------------------------------------------------------------------------------------------------------------------------------------------------------------------------------------------------------------------------------------------------------------------------------------------------------------------------------------------------------------------------------------------------------------------------------------------------------------------------------------------------------------------------------------------------------------------------------------------------------------------------------------------------------------------------------------------------------------------------------------------------------------------------------------------------------------------------------------------------------------------------------?----------------CGACCCGCGAACAAGTTCA--AAACACCAAGGGGTTG--CGAGGACGCCTAACCGCGCCGAGCCC-------TCCCTTCGAGCTATGGCGCATGCGRCCGTCTGTTATCTTCTCGCCTATGTGCGGGCTGTGACCGATTGCCTCGT--CGCCTTA--AGCTCATCAACGAAC-------------CCACGGCGCGAGTC--GCGCCAAGGAAA----TGGAACGAAAAAGAGCACG-AAG--------CYCTCCGTGGCCCCGTCCGCGGTGCGCTGCMGGAGGGCCAAGTGTTTCCTTT-CTTGTGATAGTCTATAACGACTCTCGGCAACGGATATCTCGGCTCTCGCATCGATGAAGAACGTAGCGAAATGCGATACTTGGTGTGAATTGCAGAATCCCGTGAACCATCGAGTCTTTGAACGCAAGTTGCGCCCCAAGCCATTAGGCCGAGGGCACGCCTGCCTGGGTGTCACGCA--TCGTCGCCCCCAAC-AACCCCG---------------TTCGGTCT-GGTTGC--GGGACGGATATTGGTCTCCCGTGCGCTCCGTGCTCGCGGTTGGCCCAAA-AGCGATTCCTCGGCAG--TGACTATGCTGCGACCTTCGGTGGT--AATGCCTCGCGGCGTTCCTTGTCCCTA-GTTGTGCGCAGCCA------------TTGCTCGGTGGGAATCCTCAG--AGGACCC----------T--------------------------------------------------------------------------------------------------------------------------------------------------------------------------------------------------------------------------------------------------------------------------------------------------------------------------------------------------------------------------------------------------------------------------------------------------------------------------------------------------------------------------------------------------------------------------------------------------------------------------------------------------------------------------------------------------------------------------------------------------------------------------------------------------------------------------------------------------------------------------------------------------------------------------------------------------------------------------------------------------------------------------------------------------------------------------------------------------------------------------------------------------------------------------------------------------------------------------------------------------------------------------------------------------------------------------------------------------------------------------------------------------------------------------------------------------------------------------------------------------------------------------------------------------------------------------------------------------------------------------------------------------------------------------------------------------------------------------------------------------------------------------------------------------------------------------------------------------------------------------------------------------------------------------------------------------------------------------------------------------------------------------------------------------------------------------------------------------------------------------------------------------------------------------------------------------------------------------------------------------------------------------------------------------------------------------------------------------------------------------------------------------------------------------------------------------------------------------------------------------------------------------------------------------------------------------------------------------------------------------------------------------------------------------------------------------------------------------------------------------------------------------------------------------------------------------------------------------------------------------------------------------------------------------------------------------------------------------------------------------------------------------------------------------------------------------------------------------------------------------------------------------------------------------------------------------------------------------------------------------------------------------------------------------------------------------------------------------------------------------------------------------------------------------------------------------------------------------------------------------------------------------------------------------------------------------------------------------------------------------------------------------------------------------------------------------------------------------------------------------------------------------------------------------------------------------------------------------------------------------------------------------------------------------------------------------------------------------------------------------------------------------------------------------------------------------------------------------------------------------------------------------------------------------------------------------------------------------------------------------------------------------------------------------------------------------------------------------------------------------------------------------------------------------------------------------------------------------------------------------------------------------------------------------------------------------------------------------------------------------------------------------------------------------------------------------------------------------------------------------------------------------------------------------------------------------------------------------------------------------------------------------------------------------------------------------------------------------------------------------------------------------------------------------------------------------------------------------------------------------------------------------------------------------------------------------------------------------------------------------------AGCTGGTGTTAAAGA?TA?AAA?TGACTTAT?ATACTCCTGAATATGA?ATCA?AGATACTGATATCTTGGCAGC?TTCCGAGTAACTCCTCAACCCGGAGTTCCACCTGAGGAAGCAGGGGCCGCGGTAGCTGCTGAATCTTCTACTGGTACATGGACAACCGTGTGGACCGATGGGCTTACCAGCCTTGATCGTTACAAAGGGCGATGCTACCACATTGAGCCCGTTGCTGGAGAAGAAAATCAATATATATGTTATGTCGCTTACCCTTTAGACCTTTTTGAAGAAGGTTCTGTTACTAACATGTTTACTTCCATTGTGGGTAATGTATTTGGATTCAAAGCCCTGCGCGCTCTACGTCTAGAGGATCTGCGAATCCCTAAGTCTTATGTTAAAACTTTCCAAGGCCCGCCTCATGGTATCCAGGTTGAAAGAGATAAATTGAACAAGTATGGTCGTCCCCTATTAGGATGTACTATTAAACCTAAATTGGGGTTATCCGCTAAGAACTACGGTAGAGCAGTTTATGAATGTCTACGTGGTGGACTTGATTTTACCAAAGATGATGAGAATGTGAACTCCCAACCGTTTATGCGTTGGAGAGAC?GTTTCTG?TTTTGTGCCGAAGCACTTTATAAAGCACAGGCTGA?ACAGGTGAAATCAAAGGGCATTACTTGAATGCTACTGCGGGTACATGTGAAGAAATGATGAAAAGGGCCATATTTGCCAGAGAATTGGGAGTTCCTATCGTAATGCATGACTACTTAACAGGTGGGTTCACTGCAAATACTA?CTTGGCTCATTATTGCCGAGATAATGGTCTACTTCTTCACATACACCGCGCAATGCACGCAGTTATTGATAGACAGAAGAATCATGGTATGCACTTCCGTGTACTAGCTAAAGCTTTACGTATGTCTGGTGGAGATCATATTCACGCTGGTACAGTAGTAGGTAAACTTGAAGGAGAAAGGGATATCACTTTGGGCTTTGTTGATTTACTACGTGATGAATTTATTGAAAAAGATCGAAGCCGTGGTATTTATTTCACTCAAGATTGGGTTTCTCTACCAGGTGTTCTGCCCGTAGCTTCTGGGGGTATTCACGTTTGGCATATGCCTGCTTTGACTGAGATCTTTGGAGATGATTCCGTACTACAATTCGGAGGAGGAACTTTAGGACACCCTTGGGGAAATGCACCGGGTGCCGTAGCTAATCGAGTAGCATTAGAAGCATGTGTAAAAGCTCGTAATGAGGGACGTGACCTTGCCCGCGAGGGTAATGAAATTATCCGCGAGGCTGCAAAATGGAGTCCTGAACTAGCTGCTGCTTGTGAAGTATGGAAGGAGATCAAATTTGAATTCGAGGCAATGGATACTTTGTAA
>Quararibea_costaricensis
---------------------------------------------------------------------------------------------------------------------------------------------------------------------------------------------------------------------------------------------------------------------------------------------------------------------------------------------------------------------------------------------------------------------------------------------------------------------------------------------------------------------------------------------------------------------------------------------------------------------------------------------------------------------------------------------------------------------------------------------------------------------------------------------------------------------------------------------------------------------------------------------------------------------------------------------------------------------------------------------------------------------------------------------------------------------------------------------------------------------------------------------------------------------------------------------------------------------------------------------------------------------------------------------------------------------------------------------------------------------------------------------------------------------------------------------------------------------------------------------------------------------------------------------------------------------------------------------------------------------GGTATCG-------------------------------------------------------TCGGCGGC-------------------------------------------------------------------------GGCCGAACAATTAAC-------------CCCCGGCGCTAATC--GCGCCAAGGAAT--CGGAATGAAAAAGG--GCACGTCCG--------TCG-TAGCCGGCCCGTTCGCGGCGTCCGTGCGACGG---CGTGACCCCTTTCGTCGTTAAA-TCATGAAACGACTCTCGGCAACGGATATCTCGGCTCTCGCATCGATGAAGAACGTAGCGAAATGCGATACTTGGTGTGAATTGCAGAATCCCGTGAACCATCGAGTCTTTGAACGCAAGTTGCGCCCCAAGCCGTTAGGCCGAGGGCACGTCTGCCTGGGTGTCACGCA--TCGTCGCCCCCATCGAACCCT----CAGCCCTCGGGCTCCGGGTGTTACG----GGGGCGGAAGTTGGCCTCCCGTGCGCTCCCCGCTCACGGTTGGCTAAAA-ATCGTGTCCTCGGAGA--CGACAGCGCCGCGACGATCGATGGT--AACGT-------------TCGTCTCCC-GTCGCGTGCGC---------------TCGTCGGTTAGGACGCTCG------GACCC----------TCGTCGCATCGTA---TCGA--TGCTCGCATCG---------------------------GGCTTTTAAGTGCGACTAGCATCTTTTACACATTTGTATGAAGAAAGGGATTCGTTCATACCATCGGTAGAGTTTGTAAGACCACGACTGATCCTGAAAGGAGTGGATGGAAAAAAGAGCATGTCGTATCAATGGAGAATTCTACGAATCCATTTTTTT--------------CCGGATCAGTCC----------AAAAAAAATCGTCTTTGAATTTTTGGTGCGGAAC----------AAAAAAAATTAATTGAATTCAAAGTTGGGTCGAGTGAATAAATGGATAGAGCTCTACGGCCCCAAATATAGG-----------GAAAGA-----AAAAGGAACGAGCTTCTGTTCTCA-------ATTTGAATGATTACCCGATCTAATTAAACGTTAAAAAGAAATTAGTGCCTAATGTGGTAAAGGTTTTTCTCATGAGTAAATTATCGATTCTT----------TCATGAGTCCTAATTATTAGTTATT-----CCCTTTATGGGTTAGACATGA--------------ATGTGTAGAAGAAGCAGTATATTGATAAAGAAAAGATA---------------TTTTTTTTCCAAAATCAAAAGAGCGATTGGGTTGAAAAAAT-AAAGGATTTCTAACCATCTT-----CTTATCCTA-----TAACGAACATAAATCAA-----TTAGATGGC------------------AAAAGATAGGATAGAGAA--------------GTTGATGAATC--CCTGTCTCCGAGGT----ATCTATTCTTTTCTT-ACTAT-AATACCTTGTTTTGACTGTATCGCACTCTGTATCATTTGATAACCGAATAGATCCCCT------ATCTTTGGTTCAAATCGAA-TTTGAAATGGAGGAATTTCAAGTATATTTAGAACTAAATAGATCTCGCCGACCTGATTTCCTATACCCACTTATTTTTCGGGAGTATATTTATGCACTTGCTCATGATCATGGTTTAAATAAATCGATGATTTTTTT---GGAAAATCAGGGTT------ATGGTAATAAATTCAGTTCACTAATTGTGAAACGTTTAATTATTCGAATGGATCAACAGAATCATTTGATTATTTCTGCTAATGATTCCAACCAAAATCCATTTTTTGGGCACAACAATAATTTGTATTCTCAAATGATATCGGCGGGATTTGCAGTCATTGTGGAAATTCCATTTTCCTTACGATTAGTATCTTACTCACAAGGGGAAGAA---GTCGCAAAATCTCATAATTTACAATCAATTCATTCAATATTTCCTTTTTTAGAGGACAAATTCTCACATTTAAATTATGTGTTAGATGTACTAATACCTCACCCCATCCATCTAGAAATCTTGGTTCAAGCCCTTCGCTACTGGGTAAAAGATGCTTCTTCTTTGCATTTATTACGGTTCTCTCTCTACGAGTA---------TTGTAATTTGAAGAGTTTTATTACTCCAAAGAAATCTATTTCGATTTTT---------AATCCAAGATTATTCTTGTTCCTATATAATTCTCATGCATGTGAATACGAATCCATTTTCCTTTTTCTCCGTAACCAGTCTTCTCATTTACGATCAACATCTTCTGGAGTCTTTCTTGAACGAATTTATTTCTATGGAAAAATAGAGTATCTTGTAGAAG------TCTTTTATAATGATTTTCAGAACAACCTATGGTTGTTCAAAGACCCTTTCATACATTTTATTAGGTATCAAGGAAAGGCAATTCTGGCCTCAAAAGATACGTCTCTTCTGATGAATAAGTGGAAATATTACTTTGTCGATTTATGGCAATATTATTTTTCCATGTGG---TCTCAATCAGGA------AGAGTCCGTATAAATCAATTATCTAAATATTCTCTCGACTTTCTGGGCTATCTTTCAAGTGTGCGATTAAATCCTTCAGTGGTACGGAGTCAAATGCTAGAAAATTCATTTATAATAGA------TAATGCTATGAAGAAGTTGGATACAAGAATTCCAATTATTTCTCTCATTGGATCATTGTCTAACGCGAAATTTTGTAACACATTAGGGCATCCCATTAGTAAGCCGACGTGGGCCGATTCCTCCGATTCTGATATTATTGACCGATTTGTGCGTATATGCAGAAATCTTTCTCATTATCACAGTGGATCTTCAAAAAAAAAGAGTTTGTATCGAATAAAATATATACTTCGGTTTTCTTGTGTTAAAACTTTGGCTCGTAAACACAAAAGTACTGTACGTGCTTTTTTGAAAAGATTAGGTTCGGAATTTTT-----GGAAGAATTCTTTACGGAAATGGAAGAAGAACATGTTTTTTCTTCGATCTTCCCAAG---AGGTTTTTTTAC---TTTGCGAAAGTTATATAGGGGA---CGAATTT-GGTATTTGGATA-TTTTTGTATCAATGCTCTGGTCAATCATGAATGATTGGTTATGAAATTATGTAAATTCAAT------------------TAAAATAAAAATGAGAATTTTTCCT-----AAATGATGAAGAGATAACAAAAGAA-TTTATTCATTTATAGTATT------------AAATGTTC--------ATGCAGTA-----AGAATAAGAGGGGATTGG------CCGAGTATTCCAC--TTTTTTTTGAGTCCTGTTTAGGGAATAAACTGGGTTTTAGATGTATACATAGAGAAAGCCGTGTGCAATGAAAAATGCAAGCACGGTTTGGGGAGGGATTTTTT------------GGAGCATACATATCAATATTCATGGATCATACCTTTTGTGCCACTTCCCATTCCTATTTTAATAGGAATGGGACTCCTACTTTTTCCGACGGCAACAAAAAATCTTCGTCGTATGTGGGCTTTTCCCAATATTTTATTGTTAAGTATAGTTATGATTTTTTCGGTCGATCTGTCTATTCAGCAAGTAAATAGAAGTTCTATCTATCAATATGTATGGTCTTGGACCATCAATAATGATTTTTCTTTCGAGTTTGGCTACTTTATTGATTCACTTACCTCTATTATGTCAATATTAATCACTACTGTTGGAATTTTTGTTCTTATTTATAGTGACAATTATATGTCTCATGATCAAGGATATTTGAGATTTTTTGCTTATATGAGTTTGTTCAATACTTCAATGTTGGGATTAGTTACTAGTTCGAATTTGATACAAATTTATATTTTTTGGGAATTAGTTGGAATGTGTTCTTATCTATTAATAGGGTTTTGGTTCACACGACCCGCTGCGGCAAACGCTTGTCAAAAAGCGTTTGTAACTAATCGGATAGGCGATTTTGGTTTATTATTAGGAATCTTAGGTTTTTATTGGATAACGGGAAGCTTCGAATTTCAAGATTTGTTCGAAATATTTAATAACTTGATTTATAATAATGGGGTTCATTTTTTATTTGTTACTTTATGTGCCTCTTTATTATTTGCCGGCGCAGTTGCTAAATCTGCGCAATTTCCTCTTCATGTATGGTTACCTGATGCCATGGAGGGGCCTACTCCTATTTCTGCTCTTATACATGCTGCCACTATGGTAGCAGCGGGAATTTTTCTTGTAGCCCGCCTTCTTCCTCTTTTCATAGTTATACCTTACATAATGAATCTAATATCTTTGATAGGTATAATAACGGTATTATTAGGGGCTACTTTAGCTCTTGCTCAAAAAGATATTAAGAGGGGTTTAGCCTATTCTACAATGTCCCAAYTGGGTTATATGATGTTAG-------CTYTAGGTATGGGGTCTTATCGAGCCGCTTTATTTCATTTGATTACTCATGCTTATTCGAAGGCATTGTTGTTTTTAGGATCCGGATCAATTATTCATTCCATGGAAGCTATTGTTGGATATTCTCCAGAGAAAAGCCAGAATATGGTTTTTATGGGCGGTTTAAGAAAGCATGTGCCAATTACACAAATTGCTTTTTTAGTGGGTACACTTTCTCTTTGTGGTATTCCACCCCTTGCTTGTTTTTGGTCCAAAGATGAAATTCTTAGTGACAGTTGGTTGTATTCACCGATTTTTGCAATAATAGCTTGGTCCACCGCCGGATTAACAGCATTTTATATGTTTCGGATCTATTTACTTACTTTTGAAGGACATTTAAACATTCATTTTCAAAATTATAGTGGCAAAAAAAGTAGCTCTTTCTATTCAATAAAACTATGGGGTAAAGAAGAGCAAAAAATGATTAACAGAAATTTTCGTTTATTTCCTTTATTAACAATGAATAATAACGA---------------------GAAGCCAT---ATAGAATTGGTGGTAATGTAAAAAAGGGAG-------CTCTTATTACTATTACGAATTTTGGCTACAAGAAGGCTTTTT------CTTATCCTCATGAATCGGATAATACTATGCTATTTCCTATGCTTATATTGGTTCTATTTACTTTATTTGTTGGAGCTATAGCAATTCCTTTTAATC----AAGAAGGAAT---------AGATTTGGATATATTATCCAAATTATTAACTCCATCTATAAATCTTTTCCATCAAAATTCAAATGATTTTGAGGATTGGTATCAATTTTTAACAAATGCAACTTTTTCAGTGAGTATAGCTTGTTTCGGAATATTTACAGCATTCCTTTTATATAAGCCTTTTTATTCATCTTTACAAAATTTGAACTTACTAAATTCGTTTGCGAAAAGGGG---------TCCTAAAAGAATTTTCTTGGATAAAATAATATATTTGATATATGATTGGTCATATAATCGTGGTTACATAGATACGTTTTATTCAATATCCTTAACAAAAGGTATAAGAGGATTGGCCGAACTAACTCATTTTTTTGATAGGCGAGTAATCGATGGAATTACAAATGGAGTAGGCATTACAAGTTTTTTTGTR-AGAGAAGGTATCAAATA-------------------------------------------------------ACTCCTGAATATGAAGTCAAAGATACTGATATCTTGGCAGCCTTCCGAGTAACTCCTCAACCCGGAGTTCCGCCTGAGGAAGCAGGGGCCGCGGTAGCTGCTGAATCTTCTACCGGTACATGGACAACCGTGTGGACCGATGGGCTTACCAGCCTTGATCGTTACAAAGGGCGATGCTACGACATTGAGCCCGTTGCTGGAGAAGAAAATCAATATATATGTTATGTAGCTTACCCCTTAGACCTTTTTGAAGAAGGTTCTGTTACTAACATGTTTACTTCCATTGTGGGTAATGTATTTGGGTTCAAAGCCCTGCGCGCTCTACGTCTAGAGGATCTGCGAATCCCTACTTCTTATACTAAAACTTTCCAAGGCCCGCCTCATGGCATCCAGGTTGAAAGAGATAAATTGAACAAGTATGGTCGCCCCCTATTAGGATGTACTATTAAACCTAAATTGGGGTTATCCGCTAAGAACTACGGTAGAGCAGTTTATGAATGTCTACGTGGCGGACTTGATTTTACCAAAGATGATGAGAATGTGAACTCCCAACCATTTATGCGCTGGAGAGACCGTTTCTTATTTTGTGCCGAAGCAATTTATAAAGCACAGGCTGAAACAGGCGAAATCAAAGGGCATTACTTGAATGCTACTGCGGGTACATGTGAAGAAATGATGAAAAGGGCCATATGTGCCAGAGAATTGGGAACTCCTATCGTAATGCATGACTACTTAACAGGTGGGTTCACTGCAAATACTAGCTTGGCTCATTATTGCCGAGATAATGGTCTACTTCTTCACATCCATCGCGCAATGCACGCAGTTATTGATAGACAGAAGAATCATGGTATGCACTTTCGTGTACTAGCTAAAGCTTTACGTCTGTCTGGTGGAGATCATATTCACGCTGGTACAGTAGTAGGTAAACTTGAAGGAGAAAGGGACATAACTTTGGGCTTTGTTGATTTACTACGTGATGATTTTATTGAAAAAGATCGAAGCCGTGGTATTTATTTCACTCAAGATTGGGTTTCTCTACCAGGTGTTCTGCCCGTAGCTTCGGGGGGTATTCACGTTTGGCATATGCCTGCTTTGACCGAGATCTTTGGAGATGATTCCGTACTACAATTCGGTGGAGGAACTTTAGGACACCCTTGGGGAAATGCACCGGGTGCCGTAGCTAATCGAGTAGCTTTAGAAGCATGTGTACAAGCTCGTAATGAGGGACGTGACCTTGCCCGCGAGGGTAATGAAATTATCCGCGAGGCTAGCAAATGGAGTCCTGAACTAGCTGCTGCTTGTGAAGTATGGAAGGAGATCAAA------------------------------
>Reevesia_thyrsoidea
---------------GGAGTTCCCGCGCTTGAAAAANGAAATCTGGGACGTNTCGTCCAANTCATCGGTCCAGTACTGGATGTAGCCTTTCCCCCGGGCAAGATGCCTAATATTTACAACGCTTTGGTAGTTAAGGGTCGAGATACCGTCGGTCAACAAATTAATGTAACTTGTGAGGTACAGCAATTATTAGGAAATAATCGAGTTAGAGCTGTAGCTATGAGCGCTACAGATGGTCTAATGAGAGGAATGGAAGTGATTGACACGGGAGCTCCTCTAAGTGTTCCAGTCGGCGGAGCGACCCTAGGACGAATTTTTAACGTGCTTGGGGAGCCCGTTGATAATTTAGGTCCTGTAGATACTCGCACAACATCCCCTATTCATAAACCTGCGCCCGCTTTCATACAATTAGATACAAAATTATCTATTTTTGAAACAGGAATTAAAGTAGTCGATCTTTTAGCTCCTTATCGTCGTGGAGGAAAAATCGGACTATTTGGGGGAGCTGGGGTAGGTAAAACAGTACTCATTATGGAATTGATCAACAACATTGCCAAAGCTCATGGGGGTGTATCCGTATTTGGCGGAGTAGGTGAACGTACTCGTGAAGGAAATGATCTTTACATGGAAATGAAAGAATCTGGAGTAATTAATGAACAAAATCTTGCGGAATCAAAAGTGGCTTTAGTCTACGGTCAGATGAATGAACCGCCAGGAGCTCGTATGAGAGTTGGGTTGACTGCCCTAACTATGGCGGAATATTTCCGAGATGTTAATGAACAAGACGTACTTCTATTTATAGACAATATCTTCCGTTTTGTCCAAGCGGGATCCGAAGTATCTGCCTTATTGGGTAGAATGCCTTCCGCTGTGGGTTATCAACCCACCCTTAGTACCGAAATGGGTTCTTTACAAGAAAGAATTACTTCTACCAAGGAGGGATCCATAACTTCTATTCAAGCAGTTTATGTACCCGCGGATGATTTGACCGACCCTGCCCCTGCCACAACATTTGCGCATTTAGATGCTACTACCGTACTATCAAGAGGATTAGCTGCCAAAGGTATCTATCCAGCGGTAGATCCTTTAGACTCAACGTCAACTATGCTCCAACCTCGAATCGTTGGAGAGGAACATTATGAAACTGCGCAAAGGGTTAAGCAAACCTTACAACGTTACAAAGAACTTCAGGACATTATAGCTATCCTTGGGTTGGACGAATTGTCCGAAGAGGATCGCTTAACTGTAGCAAGAGCGCGAAAAATTGAGCGTTTCTTATCACAACCCTTTTTCGTAGCGGAAGTATTTACTGGTTCCCCGGGGAAATATGTTGGCCTAGCAGAAACAATTAGAGGATTTAAATTGATCCTTTCCGGAGAATTAGACGGTCTTCCTGAACAGGCCTTTTATTTGGTAGGTAACATCGATGAAGCTACTGCGNNNNNTACGAACTTAGAAATGGAGAGCAAATTGA----????--------------------------------------TCGAAA?-CCTGCCCA-GCAGAACGACCCGCGAACGCGTTAACAACACACCCGGAGGGGG--TGCGGACGCCCCCGTGCCCCGAGC---------CCCCTCCGTGCCCGGGCGTGCGCGACGGTCGCT--CCGGTTC----------CCGACCGAACGACCGGTCTCGT--CGCTCGC--GG-CAAACAACGAAC-------------CCCCGGCGCGAATC--GCGCCAAGGAAC----CGTAATGAAAAAGAGCACGTGCG--------TTGCCTGCCGCCCCGTCCGCGGCGAGCGCGCGGGCAGCGTCGTGGCTCCTTTTGTCGTGAAAATCTAAAACGACTCTCGGCAACGGATATCTCGGCTCTCGCATCGATGAAGAACGTAGCGAAATGCGATACTTGGTGTGAATTGCAGAATCCCGTGAACCATCGAGTCTTTGAACGCAAGTTGCGCCCCAAGCCATTAGGCCGAGGGCACGCCTGCCTGGGTGTCACGCA--TCGTCG-CCCCCTTCGA-CCCTCGGCCCC--TCCGGGTCCGG---GCGATGC--GGGGCGGAAAATGGCCTCCCGTGCGCTTCCCGCTCGCGGTTGGCCCAAA-AACCCGTCCTCGGCAA--CGATAGCGCCGCGACGATCGGTGGT--AA------------CGCATCGTCTCCC-GTCGCGCGCGCCCG------------TCGTCGATTCGGACCGACC----AGGACCC-----------TCTTGCATCGCTTTGTCGG--TGCTCGCATC----------------------------GGCTTTTAAGTGCGACTAGCATCTTTTACACATTTGTATGAAGAAAGGGATTCGTTCATACCATCGGTAGAGTTTGTAAGACCGCGACTGATCCTGAAAGGAGTGGATGGAAAAAAGAGCATGTCGTATCAATGGAGAATTCTAAGAATCCATTTTTTT--------------CCGGATCAGTCC-------AAAAAAAAACATCGTCTTTGAATTTTTGGTGCGGAAC-----------AAAAAAATTAATTGAATTCAAAGTTGGGTCGAGTGAATAAATGGATAGAGCTCTACGGCCCCAATTATAGG-----------GAAACA-----AAAAGTAACGAGCTTCTGTTCTCA-------ATTTGAATGATTACCCGATCTAATTAAACGTTAAAAAAAAATTAGTGCCTAATGTGGTAAAGGTTTTTCTCATGAGTAAATTATCGATTTTT----------TTATGAGTCCTAATTATTAGTTATC-----CCCTTTATGGGTTAGACATGA--------------ATGTGTAGAAGAAGCAGTATATTGATAAAGAAAAGATA-------------TTTTTTTTTTCCAAAATCAAAAGAGCGATTGGGTTGAAAAAAT-AAAGGATTTCTAACCATCTT-----CTTATCCTA------TAACAACATAAATCAA-----TTAGATGGC------------------AAAAGATAGGATAGAGAAGTTAATGAATATCCGTTAATGAATCTACCTGTCTCCGAGGT----ATCTATTCTTTTCTT-ACTAT-AATCCCTTGTTTTGACTGTATCGCACTATGTATCATTTGATAACCGAATAGATCCTCT------ATTTTTAATCGAAATCTAA-TTTGAAATGGAGGAATTTCAAGTATATTTAGAACTAAATAGATCTCGCCGACATGATTTCCTATACCCACTTATTTTTCGGGAGTATATTTATGCACTTGCTCATGATCATGGTTTAAATAAATCGATGATTTTTTT---GGAAAATCAGGGTT------ATGGTAATAAATTCAGTTCACTAATTGTGAAACGTTTAATTATTCGAATGGATCAACAGAATCATTTGATTATTTCTGCTAATGATTCCAACCAAAATCCGTTTTTTGGGCACAACAATAATTTATATTCTCAAATGATATCGGCGGGATTTGCAGTCATTGTGGAAATTCCATTTTCCTTACGATTAGTATCTTACTCACAAGGGGAAGAA---GTCGCAAAATCTCATAATTTACAATCAATTCATTCAATATTTCCTTTTTTAGAGGACAAATTCTCACATTTAAATTATGTGTTAGATGTACTAATACCTCACCCCATCCATCTAGAAATCTTGGTTCAAGCCCTTCGCTACTGGGTAACAGATGCTTGTTCTTTGCATTTATTACGGTTCTCTCTCTACGAGTA---------TTGTAATTTTAAGAGTTTTATTACTCCAAAGAAATCTATTTCTATTTTG---------AATCCAAGATTATTCTTGTTCCTATATAATTCTCATGTATGTGAATACGAATCCCTTTTCCTTTTTCTCCGTAACCAATCTTCTCATTTACGATCAACATCTTCTGGAGTCTTTCTTGAACGAATGAATTTCTATGGAAAAATAGAGTATCTTGTAGAAG------TCTTTTATAATGATTTTCAGAACAACCTATGGTTGTTCAAAGACCCTTTCATACATTTTATTAGGTATCAAGGAAAGGCAATTCTGGCCTCAAAAGATACGCCTCTTCTGATGAATAAGTGGAAATATTACTTTGTCGATTTATGGCAATATAATTTTTACATGTGG---TCTCAATCAGGA------CGAGTCCGTATAAATCAATTATCTAAATATTCTATCGACTTTCTGGGCTATCTTTCAAGTGTGCGGTTAAACCCTTCAGTGGTACGGAGTCAAATGCTAGAAAATTCATTTATAATAGA------TAATGCTATAAAGAAGTTGGATACAAGAATTCCAATTATTTCTCTCATTCGATCATTGTCTAAAGCGAAGTTTTGTAACACATTAGGGCATCCCATTAGTAAGCCGACGTGGGCCGATTCCTCCGATTCTGATATTATTGACCGATTTGTGCGTATATGCAGAAATCTTTCTCATTATCACAGTGGATCTTCAAAAAAAAAGAGTTTGTATCGAATAAAATATATACTTCGGCTTTCTTGTGTTAAAACTTTGGCTCGTAAACACAAAAGTACTTTACGTGCTTTTTTGAAAAAATTAGGTTCGGAATTTTT-----GGAAGAATTCTTTACG------GAAGAAGAACATGTTTTTTCTTTGATCTTCCCAAG---AGTTTTTTTTAC---TTCGCGAAAGTTATATAGGGGG---CGAATTT-GGTATTTGGATA-TTTTTGTATCAATGCTCTGGTCAATCATGAATGATTGGTTATGAAATAATGTAAATTCAA------------------------TAAAAATGGGAATTTTTCCT-----AAATGATGAAGAGATAACAAAAGAA-TTTATTCATTTCTAGTATT------------AAATGTTC--------ATGCAGT-----------AAGAGGGGATTGG------CCGAGTATTCCAC-----TTTTCGAGTCCTGTTTAGGGAATAAACT-GGTTTTAGATGTATACATAGAGAAAGCCGTGTGCAATGAAAAATGCAAGCACGGTTTGGGGAGGGATTTTTT-------------GACCATACATATCAATATTCATGGATCATACCTTTTGTGCCACTTCCAATTCCTATTTTAATAGGAATTGGACTCCTACTTTTTCCGACGGCAACAAAAAATCTTCGTCGGATGTGGGCTTTTCCCAATATTTTATTGTTAAGTATAGTTATGATTTTTTCGGTCKATCTGTCTCTTCAGCAAATAAATARAAKTTCTATCTATCAATATGTATGGTCTTGGACCATCAATAATGATTTTTCTTTCGAGTTTGGGTACTTTATTGATTCACTTACCTCTATTATGTCAATATTAATCACTACTGTTGGAATTTTTGTTCTTATTTATAGTGACAATTATATGTCTCATGATCAAGGATATTTAAGATTTTTTGCTTATATGAGTTTATTCAATACTTCAATGTTGGGATTAGTTACTAGTTCGAATTTGATACAAATTTATATTTTTTGGGAATTAGTTGGAATGTGTTCTTATCTATTAATAGGTTTTTGGTTCACACGACTCGCTGCGGCAAACGCTTGTCAAAAAGCATTTGTAACTAATCGGATAGGCGATTTTGGTTTATTATTAGGAATCTTAGGTTTTTATTGGATAACGGGAAGTTTCGAATTTCAAGATTTGTTCGAAATATTTAATAACTTGATTTATAATAATGAGGTTCATTTTTTATTTGTTACTTTATGTGCCTCTTTATTATTTGCCGGCGCAGTTGCTAAATCTGCGCAATTTCCCCTTCATGTATGGTTACCTGATGCCATGGAGGGGCCTACTCCTATTTCGGCTCTTATACATGCTGCCACTATGGTAGCARCGGGAATTTTTCTTGTATCCCGCCTTCTTCCTCTTTTCATAGTYATACCTTACATAATGAATCTAATATCTTTGATAGGTATAATAACAGTAYTATTAGGGGCTACTTTAGCTCTTGCTCAAAAAGATATTAAGAGGGGGTTAGCCTATTCTACAATGTCYCAAYTRGGTTATATGATGYTAG-------CTCTAGGTATGGRGTCTTATCGAGCCGCTTTATTTCATTTGATTACTCATGCTTATTCGAAGGCATTGTTGTTTTTAGGATCCGGATCCATTATTCATTCCATGGAAGCTATTGTTGGATATTCTCCAGATAAAAGCCAGAATATGGTTTTTATGGGCGGTTTAAGAAAGCATGTGCCAMTTACACAAATBGCTTTTTTAGTGGGTACACTTTCTCTTTGTGGTATTCCACCCCTTGCTTGTTTTTGGTCCAAAGATGAAATYCTTAGTGACAGTTGGTTGTATYCACCTATTTTTGCAATAATAGCTTGGTCCACGGCCGGATTAMCAGCATTTTMTATGTTKCGGNTCTATTTACTTACTTTTGRAGGACATTTCAACATTCATTTTCAAAATTATAGTGGCAAAAAAAGTAGCTCTTTCTATTCAATAAAACTATGGGGTAAAGAAGAGCMAAAAATGATTAACAGAAATTTTCGTTTATCTCCTTTATTAACGATGAATAATAATGA---------------------GAAGCCAT---ATAGAATTGGTGGTAATGTAAAAAAAGGGG-------CTCTTATTACTATTACGAATTTTGGCTACAAGAAGGCTTTTT------CTTATCCTCATGAATCGGATRATACTATGCTATTTCCTATGCTTCCATTGGTTCTATTTACTTTTTTTGTTGGAGCCATAGCAATTCCTTTTAATA----AAGAAGGAAT---------ACATTTGGCTATATTATCAAMATTGTTAACTCCGTCTATAAATCTTTTACATCAAAATTCAAATGATTTTGAGGATTGGTATCAATTTTTAACAAATGCAACTTTTTCGGTGAGTATAGCTTGTTTCGGAATATTTACCGCATTCCTTTTATATAAGCCTTTTTATTCATCTTTACAAAATTTGAACTTACTAAATTCGTTTTCGAAAAGGGG---------TCCTAAAAGAATTTTCTTGGATAAAATAATATACTTGATATACGATTGGTCATATAATCGTGGTTACATAGATACGTTTTATTCGATATCCTTAAAAAAAGGTATAAGAGAATTGGCCGAACTAACTCATTTTTTTGATAGGCGAGTAATCGATGGAATTACAAATGGAGTAGGCATTACAAGTTTTTTTGTAGGARAAGGTATCAAATAT----GCAAGTGTTGGATTCAAAGCTGGTGTTAAAGAGTATAAATTGACTTATTATACTCCTGAATATGAAGTCAAAGATACTGATATCTTGGCAGCCTTCCGAGTAACTCCGCAACCCGGAGTTCCGCCTGAGGAAGCAGGGGCCGCGGTAGCTGCTGAATCTTCTACTGGTACATGGACAACCGTGTGGACCGATGGGCTTACCAGCCTTGATCGTTACAAAGGGCGATGCTACCACATTGAGCCCGTTGCTGGAGAAGAAAATCAATATATATGTTATGTAGCTTACCCCTTAGACCTTTTTGAAGAAGGTTCTGTTACTAACATGTTTACTTCCATTGTAGGTAATGTATTTGGGTTCAAAGCCCTGCGCGCTCTACGTCTAGAGGATCTGCGAATCCCTACTGCTTATATTAAAACTTTCCAAGGCCCGCCTCATGGCATCCAGGTTGAAAGAGATAAATTGAACAAGTACGGTCGCCCCCTATTAGGATGTACTATTAAACCTAAATTGGGGTTATCCGCTAAGAACTACGGTAGAGCAGTTTATGAATGTCTACGTGGTGGACTTGATTTTACCAAAGATGATGAGAATGTGAACTCCCAACCATTTATGCGTTGGAGAGACCGTTTCTTATTTTGTGCCGAAGCAATTTATAAAGCACAGGCTGAAACAGGTGAAATCAAAGGGCATTACTTGAATGCTACTGCGGGTACATGGGAAGAAATGATTAAAAGGGCCGTATTTGCCAGAGAATTGGGGGCTCCTATCGTAATGCACGACTACTTAACAGGTGGGTTCACTGCAAATACTAGCTTGGCTCATTATTGCCGAGATAATGGTCTACTTCTTCACATCCACCGCGCAATGCACGCAGTTATTGATAGACAGAAGAATCATGGTATGCACTTTCGTGTACTAGCTAAAGCTTTACGTATGTCTGGTGGAGATCATATTCACGCTGGTACAGTAGTAGGTAAACTTGAAGGAGAAAGGGACATAACTTTGGGCTTTGTTGATTTACTACGTGATGATTTTATTGAAAAAGATCGAAGCCGTGGTATTTATTTCACTCAAGATTGGGTTTCTCTACCAGGTGTTCTGCCCGTAGCTTCGGGGGGTATTCACGTTTGGCATATGCCTGCTTTGACCGAGATCTTTGGAGATGATTCCGTACTACAATTCGGTGGAGGAACTTTGGGACACCCTTGGGGAAATGCACCGGGTGCCGTAGCTAATCGAGTAGCTTTAGAAGCATGTGTACAAGCTCGTAATGAGGGACGTGACCTTGCCCGCGAGGGT?ATGAAATTATCCGCGAGGCTAGCAAATGGAGTCCTGAACTAGCTGCTGCTTGTGAAGTATGGAAGGAGATCAAATTTGAATTCGAAGCAATGGATACTTTAGAT
>Tuberaria_guttata
------------------------------------------------------------------------------------------------------------------------------------------------------------------------------------------------------------------------------------------------------------------------------------------------------------------------------------------------------------------------------------------------------------------------------------------------------------------------------------------------------------------------------------------------------------------------------------------------------------------------------------------------------------------------------------AATCTTGCGAAATCAAAAGTGGCTCTAGTCTACGGTCAAATGAATGAACCACCGGGAGCTCGTATGCGAGTTGGGTTGACAGCACTAACTATGGCGGAATATTTCCGAGATGTTAATAAACAAGACGTACTTCTATTTATCGACAATATCTTTCGTTTTGTCCAAGCAGGATCCGAAGTATCCGCCTTGCTGGGTAGAATACCTTCTGCTGTAGGTTATCAACCCACCCTTAGTACCGAAATGGGTACTTTACAAGAAAGAATAACTTCTACCAAAGAAGGCTCCATAACCTCTATTCAAGCGGTTTATGTACCCGCGGATGATTTGACCGATCCTGCCCCTGCCACAACATTTGCACATTTAGATGCTACTACCGTACTATCGAGACCATTAGCTTCAAAAGGTATCTACCCAGCAGTCGACCCCTTAGACTCAAAGTCAACTATGCTCCAACCGCGGATTGTCGGTGACGAACATTATGAAACGGCGCAACAAGTTAAGCAAACCTTACAACGTTACAAAGAACTTCAGGACATTATATCTGTCCTTGGGTTGGACGAATTATCCGAAGAGGATCGCCTAACTGTAGCACGAGCACGAAAAGTTGAACGTTTCTTATCACAACCCTTTTTCGTAGCAGAAGTTTTTACGGGTTCCCCGGGGAAATATGTTGGTCTAGTAGAAACTATTAAAGGGTTTAATTTGATTCTTTCCGGCAAGTTAGACGGTCTTCCAGAGCAGGC-----------------------------------------------------------????????????????????----------------------------------------GATT-?CCTGCCTA-GCAGACAGACCCGCGAACTGGTTTA-------------------------------------------------------CAACACAATCGCCGCGTGAGCGTCGCAGCCTCTT---------------GTTTATAGCAGGGGGCTCGGC----GCTTTCCGCGGCACTCAAACGAA--------------CCCCGGCGTGGCAT--ACGCCAAGGAAA--------ACAAAT-TGGAGGCCGCGT--------CC-----------------------CCGCGCYTCGCGGGGCTCGCGACTCCTGTCGTATA--TACAATAACGACTCTCGGCAACGGATATCTCGGCTCTCGCATCGATGAAGAACGTAGCGAAATGCGATACTTGGTGTGAATTGCAGAATCCCGTGAACCATCGAGTCTTTGAACGCAAGTTGCGCCCCAAGCCGTCAGGCCGAGGGCACGCCTGCCTGGGCGTCACGCA--ACGTCGCCCCCTCCCCAATCGGGTGCAG--------------------------AGGGCGGATACTGGCCTCCCGTGCGTGCATTGCTCGCGGCTGGCCTAAA-AACGAGTCCTTGGCGT--CG--AACGCTTGGGCGAGCGGTGGT--AATCACTTATCAAA-GTT-CACGCCC-----GTGCGTCT---------------TCGGCGTCTGGGATCTCTC-----GGAACC----------CTGACGCGTCGTCTCCACAC--GACTCGC--------------------------------------------------------------------ATTTTTACGAAGATTCGTCCATACCGTCGGTAAAATTTGTATGACCACGACTGATCCTGAAAAGACTGGATGGAAAAAACAGCATGTCTATATTCAAACTGCCATTCTTTT----------------------------------------------------------------------------------------------AAAAATGAATTGAATTCAAAG---GGTCAATTGAATAAATGGATAGAGCTCTACGAGCCCAATTCTAGT-----TATAGGAAAACAAAAA---------------TCCGTTCTTAAT-------TTGAACGATTACCCGATCTAATTTAATGTTAAAACTAAATTAGCTCTCTCCTGAGTGGATTCGTTTTTTTTGAGTCCTAACTATTCTCT---------------------------TAGTCATTC-----CCTAT------TTTGTAATGA--------------ATGTGTAATTGATAAGGAAAAGAGA-----------------------------GTTTTTTCAAAAATCAAAAGAGCGATTGGGTTGCAAAAAT-AAAGGATTTTGAACAATTAGG-------------------------------------------------------------------------------------------------------------------------------------------------------------------------------------TGGGCATTTGACTATATTGCACTATG----------TATCATTTTCTAACAAAA----AAAATGGAGGAACTCAA-----AGTCTATCTAAATCTATTATTTATGCACTTTCTCAATCATTTGATTTGTTTTTCA-------------------------------------------------------------------------------------------------------------------------------------------------------------------------------------------------------AATAAGCAGAATTCCGTTTTTT-CAACAAGAATTTGTATTCTGAAACATTCACCATCGTTGTAGGA----?-TCTTATTTACCAGCTAAACAC---AT--???????????AATTTACACTCAATTCATTCAATATTTCCTTTTTTAGAAGACAAATTATCACATTTAAACATGCATCTCGAAATCTTAATTCA----?????????????????????---???????????????????????AGTGTCTTCCTGTTTACATTTATTACGGTGCTTTCTTTACGACTA---------CTCTAAACTTCAGAGTCTTATTACTCCAAAAAAAGGCCTTTCCATCTTA---------AATACAAGATTTTTCTTGTTCCTATATAA-??????????-------??????????????????????????????????????????????????????????????????????????????????????????????????????????????????????????????????????????????????????????????????????????????????????????????????????????????????????????????????????????????????????????????????????????????????????????????????????????????????????????????????????????????????????????????????????????????????????????????????????????????????????????????????????????????????????????????????????????????????????????????????????????????????????????????????????????????????????????????????????????????????????????????????????????????????????????????????????????????????????????????????????????????????????????????????????????????????????????????????????????????????????????????????????????????????????????????????????????????????????????????????????????????????????????????????????????????????????????????????????????????????????????????????????????????????????????????????????????????????????????????????????????????????????????????????????????????????????????????????????????????????????????????????????????????????????????????????????????????????????????????????????????????????????????????????????????????????????????????????????????????????????????????????------------------------------------------------------------------------------------------------------------------------------------------------------------------------------------------------------------------------------------------------------------------------------------------------------------------------------------------------------------------------------------------------------------------------------------------------------------------------------------------------------------------------------------------------------------------------------------------------------------------------------------------------------------------------------------------------------------------------------------------------------------------------------------------------------------------------------------------------------------------------------------------------------------------------------------------------------------------------------------------------------------------------------------------------------------------------------------------------------------------------------------------------------------------------------------------------------------------------------------------------------------------------------------------------------------------------------------------------------------------------------------------------------------------------------------------------------------------------------------------------------------------------------------------------------------------------------------------------------------------------------------------------------------------------------------------------------------------------------------------------------------------------------------------------------------------------------------------------------------------------------------------------------------------------------------------------------------------------------------------------------------------------------------------------------------------------------------------------------------------------------------------------------------------------------------------------------------------------------------------------------------------------TAAAGCAAGTGTTGGATTCAAAGCTGGTGTGAAAGAGTATAAATTGACTTATTATACTCCTGAATACGAAACCAAAGATACTGATATCTTGGCAGCATTCCGAGTAACACCGCAACCCGGAGTTCCTCCTGAAGAAGCAGGGGCTGCGGTAGCTGCTGAATCTTCTACTGGTACATGGACAACTGTGTGGACCGATGGACTTACCAACCTTGATCGTTACAAAGGCCGATGCTACCACATCGAGCCCGTTGCTGGAGAAGAAAATCAATATATATGTTATGTAGCTTACCCCTTAGACCTTTTTGAAGAGGGTTCTGTTACTAACATGTTTACTTCCATTGTGGGGAATGTTTTTGGGTTCAAAGCCCTGCGCGCTCTACGTTTAGAGGATCTGCGAATTCCTGTTGCTTATACTAAAACTTTCCAAGGCCCACCTCACGGTATCCAAGTTGAAAGAGATAAGTTGAACAAATATGGCCGTCCACTACTGGGATGTACTATTAAACCGAAATTAGGCTTATCCGCTAAGAACTATGGTAGAGCGGTTTATGAATGTCTACGCGGTGGACTTGATTTTACCAAAGATGATGAAAATGTTAACTCGCAACCTTTTATGCGTTGGAGAGACCGTTTCTTATTCTGTGCCGAAGCCCTTTTTAAAGCACAGGCGGAAACTGGTGAAATCAAAGGGCATTACTTGAATGCTACTGCGGGTACATGTGAAGAAATGATGAAAAGGGCTATATTTGCCAGAGAATTGGGTGTTCCTATTGTAATGCATGACTACTTAACAGGTGGATTCACTGCAAATACCACCTTGTCTCATTATTGCCGAGATAACGGTCTACTTCTTCATATCCACCGCGCAATGCATGCTGTTATTGATAGACAGAAGAATCATGGTATGCACTTCCGTGTACTAGCTAAAGCTTTACGTCTCTCTGGCGGAGATCATGTTCACTCTGGTACAGTAGTAGGTAAACTTGAAGGAGAAAGAGACATCACTTTAGGTTTTGTTGATTTACTACGTGATGATTATGTTGAAAAAGATAGAAGTCGTGGGATTTTTTTCACTCAAGATTGGGTCTCTCTACCGGGTGTTCTGCCTGTAGCTTCGGGTGGTATTCACGTTTGGCATATGCCTGCTTTGACGGAGATCTTTGGAGATGATTCTGTACTCCAATTCGGTGGAGGAACCTTAGGACACCCTTGGGGTAATGCACCGGGTGCTGTAGCGAATCGAGTAGCTCTAGAAGCATGTGTACAAGCGCGTAATGAGGGACGTGATCTTGCTCGTGAGGGTAATGAAATTATCCGTCAGGCTACCAAATGGAGTCCTGAACTAGCTGCTGCTTGTGAAGTATGGAAAGAGATCAAATTCGAATTTGAAGCAATGGATAC-------
>Drapetes_muscoides
-----------------------------------------------------------------------------------------------------------------------------------------------------------------------------------------------------------------------------------------------------------------------------------------------------------------------------------------------------------------------------------------------------------------------------------------------------------------------------------------------------------------------------------------------------------------------------------------------------------------------------------------------------------------------------------------------------------------------------------------------------------------------------------------------------------------------------------------------------------------------------------------------------------------------------------------------------------------------------------------------------------------------------------------------------------------------------------------------------------------------------------------------------------------------------------------------------------------------------------------------------------------------------------------------------------------------------------------------------------------------------------------------------------------------------------------------------------------------------------------------------------------------------------------------------------------GCGGAAGGATCATTGTCGAAT-?CCTGCATA-GCAGAACAACCCGTGAACGTGTACACT--TAATGTGTTGAGTTTGAGTGG-TGCCGTCGGGTGCCATTC---------CCTCTCGATC------------------------------------------------------------------GGCCCTTGTGGCCATGATAACCAA-------------CCCCGGCGCGGATT--GCGCCAAGGAAT-------TTTGATAAACAAAGCGATTG--------GC--TCCCGCAACCAGAAATGGAGTGTGTGGTGTCAGGCG-------------TCGTACATAATCTAGAACGACTCTCGGCAACGGATATCTCGGCTCTTGCATCGATGAAGAACGTAGCGAAATGCGATACTTGGTGTGAATTGCAGAATCCCGTGAACCATCGAGTCTTTGAACGCAAGTTGCGCCCCAAGCCTTCGGGCCGAGGGCACGTCTGCCTGGGTGTCACGCA--TCGTAGCCCC--TAC-----CGTGGAAAATTGTTCATGGCGGTTGGTGT------GGCTGATAATGGCTCTCCCGTCCTCATTGTAGT-GCGGTTGGCCCAAATGGAGGAACCCCGATGT--GGTGTATGCCACGATGAGCGGTGGT--GTGTGA-ACCTTGC--CCTCGTTAACACATCGTGTGCATCATCACGTCACAGTTGGGTCACCTAATTACCCCC-----GANGAT----------GTTTGTCAGGACATCG----------CACATCGCGACCCCAGGTCA-----------------------------------------------------------------------------------------------------------------------------------------------------------------------------------------------------------------------------------------------------------------------------------------------------------------------------------------------------------------------------------------------------------------------------------------------------------------------------------------------------------------------------------------------------------------------------------------------------------------------------------------------------------------------------------------------------------------------------------------------------------------------------------------------------------------------------------------------------------------------------------------------------------------------------------------------------------------------------------------------------------------------------------------------------------------------------------------------------------------------------------------------------------------------------------------------------------------------------------------------------------------------------------------------------------------------------------------------------------------------------------------------------------------------------------------------------------------------------------------------------------------------------------------------------------------------------------------------------------------------------------------------------------------------------------------------------------------------------------------------------------------------------------------------------------------------------------------------------------------------------------------------------------------------------------------------------------------------------------------------------------------------------------------------------------------------------------------------------------------------------------------------------------------------------------------------------------------------------------------------------------------------------------------------------------------------------------------------------------------------------------------------------------------------------------------------------------------------------------------------------------------------------------------------------------------------------------------------------------------------------------------------------------------------------------------------------------------------------------------------------------------------------------------------------------------------------------------------------------------------------------------------------------------------------------------------------------------------------------------------------------------------------------------------------------------------------------------------------------------------------------------------------------------------------------------------------------------------------------------------------------------------------------------------------------------------------------------------------------------------------------------------------------------------------------------------------------------------------------------------------------------------------------------------------------------------------------------------------------------------------------------------------------------------------------------------------------------------------------------------------------------------------------------------------------------------------------------------------------------------------------------------------------------------------------------------------------------------------------------------------------------------------------------------------------------------------------------------------------------------------------------------------------------------------------------------------------------------------------------------------------------------------------------------------------------------------------------------------------------------------------------------------------------------------------------------------------------------------------------------------------------------------------------------------------------------------------------------------------------------------------------------------------------------------------------------------------------------------------------------------------------------------------------------------------------------------------------------------------------------------------------------------------------------------------------------------------------------------------------------------------------------------------------------------------------------------------------------------------------------------------------------------------------------------------------------------------------------------TAAAGCGACTTATTATACTCCTGAATATGAAACCAAAGATACTGATATCTTGGCAGCATTCCGAGTAACCCCTCAGCCTGGAGTTCCGCCTGAGGAAGCAGGGGCCGCGGTAGCTGCTGAATCTTCTACTGGTACATGGACAACTGTGTGGACCGACGGGCTTACCAACCTTGATCGTTACAAAGGGCGATGCTACGACATCGAGCCCGTTCCTGGGGAAGAAAATCAATATATATGTTATGTAGCTTACCCCTTAGACCTTTTTGAAGAAGGTTCTGTGACTAACATGTTTACTTCCATTGTTGGCAATGTATTTGGGTTCAAAGCCCTGCGCGCTCTACGTCTAGAGGATCTGCGAATCCCTACTGCTTATGTTAAAACTTTCCAAGGTCCGCCTCATGGCATCCAAGTTGAAAGAGATAAATTGAACAAGTACGGCCGTCCCCTGTTGGGATGTACTATTAAACCTAAATTGGGGCTATCCGCTAAGAACTATGGTAGAGCGGTTTATGAATGTCTACGTGGTGGACTTGATTTTACCAAAGATGATGAGAATGTAAACTCCCAACCATTTATGCGTTGGAGAGACCGTTTCTTATTTTGTGCCGAAGCAATTAATAAAGCACAGGCTGAAACAGGTGAAATCAAAGGGCATTACTTGAATGCTACTGCGGGTACATGTGAAGAAATGATGAAAAGGGCTGTATTTGCCAGAGAATTAGGAGTTCCTATCGTAATGCATGACTATATAACGGGGGGATTCACAGCAAATACTAGCTTGTCTCATTATTGCCGAGATAATGGTCTTCTTCTTCATATCCACCGCGCAATGCACGCAGTTATTGATAGACAGAAGAATCACGGTATGCACTTCCGTGTACTAGCTAAGGCCTTACGTATGTCTGGTGGAGATCATATTCATTCTGGTACAGTAGTAGGTAAACTTGAAGGAGAAAGAGACATAACTTTGGGTTTTGTTGATTTACTACGTGATGATTTTATTGAAAAAGATCGAAGCCGTGGTATTTATTTCACTCAAGATTGGGTCTCTCTACCAGGTGTTCTGCCCGTGGCTTCGGGTGGTATTCACGTTTGGCATATGCCTGCTTTGACCGAGATCTTCGGTGATGATTCCGTACTACAATTCGGTGGAGGAACTTTAGGACACCCTTGGGGAAATGCACCGGGTGCCGTTGCTAATCGAGTAGCTCTAGAAGCATGTGTACAAGCTCGTAATGAGGGACGTGATCTTGCTCGCGAGGGTAATGAAATTATCCGTGAGGCTTGCAAATGGAGTCCTGAACTAGCTGCTGCTTGTGAAGTATGGAAAGAGATCAAATTTGAATTCGAAGCAATGGATAAATTGGAT
>Matisia
??????????????????????????????GAAAAAGAAAATCTGGGACGTATTTCTCAAATCATCGGTCCAGTACTGGATGTAGCCTTTCCCCCGGGCAAGATGCCTAATATTTACAACGCTNTGGTAGTTAAGGGTCGAGATTCCGCCGGTCAACAAATTAATGTAACTTGTGAGGTACAGCAATTATTAGGAAATAATCGAGTTAGAGCTGTAGCTATGAGCGCTACAGATGGTCTAATGAGAGGAATGGAAGTGATTGACACTGGAGCTCCTNTAAGTGTTCCAGTCGGCGGAGCGACCCTAGGACGAATTTTTAACGTGCTTGGGGAGCCCGTTGATAATTTACGTCCTGTAGATACTCGCACAACGTCCCCTATTCATAAACCTGCGCCCGCTTTCATACAATTAGATACAAAATTATCCATTTTTGAAACAGGAATTAAAGTAGTCGATCTTTTAGCTCCTTATCGTCGTGGAGGAAAAATCGGACTATTTGGGGGGGCTGGGGTAGGGAAAACAGTACTCATTATGGAATTGATCAACAACATTGCCAAAGCTCATGGGGGTGTATCCGTATTTGGCGGAGTAGGTGAACGTACTCGTGAAGGAAATGATCTTTACATGGAAATGAAAGAATCTGGAGTAATTAATGAACAAAATCTTGCGGAATCAAAAGTGGCTTTAGTCTACGGTCAGATGAATGAACCGCCAGGAGCTCGTATGAGAGTTGGGTTGACTGCCCTAACTATGGCGGAATATTTCCGAGATGTTAATGAACAAGACGTACTTCTATTTATAGACAATATCTTCCGTTTTGTCCAAGCGGGATCCGAAGTATCTGCCTTATTGGGTAGAATGCCTTCCGCTGTGGGTTATCAACCCACCCTTAGTACCGAAATGGGTTCTTTACAAGAAAGAATTACTTCTACCAAGGAGGGATCCATAACTTCTATTCAAGCAGTTTATGTACCCGCGGATGATTTGACCGACCCTGCTCCTGCCACAACATTTGCGCATTTAGATGCTACTACCGTACTATCAAGAGGATTAGCTGCCAAAGGTATTTATCCAGCGGTAGATCCTTTAGACTCAACGTCAACTATGCTCCAACCTCGAATCGTTGGTGAGGAACATTATGAAACTGCGCAAAGGGTTAAGCAAACTTTACAACGTTACAAAGAACTTCAGGACATTATAGCTATCCTTGGGTTGGACGAATTGTCCGAAGAGGATCGCTTAACCGTAGCAAGAGCGCGAAAAATTGAGCGTTTCTTATCACAACCCTTTTTCGTAGCGGAAGTATTTACCGGTTCCCCGGGGAAATATGTTGGCCTAGCAGAAACAATTAGAGGATTTAAATTGATCCTTTCCGGAGAATTAGACGGTCTTCCTGAACAGGCCTTTTATTTGGTAGGTAACATCGATGAAGCTACTGCGAAGGGTACGAACTTAGAAATGGAGAGCAAATTGAAGAA??????????????????????????????????????????????????CCTGCCCA-GCAGAACGACCCGCGGACGCGTTATCGAACAACACCGCGAGGGGGTGCGGATGCATTCGTGCCCCCGGC---------CCCCTCGATGCCTCGGCGTGCGTGACCTAGCCTTGCCTTCGTGCCTCCTGGGCGGGCGAGACGGGCGGTCTCG----TAGCTCGCGGCCTAAC-AACAAC-------------CCCCGGCGCGAATC--GCGCCAAGGAAT--CGGAATGAAAAGGG--GCACGTCCG--------CCG-TCGCCGCCCCGTTCGCGGTGTTCGTGCGACGGCGACGTGACT-CCTTCGTCGCTAAA-TCATAGAACGACTCTCGGCAACGGATATCTCGGCTCTCGCATCGATGAAGAACGTAGCGAAATGCGATACTTGGTGTGAATTGCAGAATCCCGTGAACCATCGAGTCTTTGAACGCAAGTTGCGCCCCAAGCCATTAGGCCGAGGGCACGTCTGCCTGGGTGTCACGCA--TCATCGCCCCCGTCCAACCTC----GGCCCCTCGGGCTCCGTTCGGCGCG----GGGGCGGAAGTTGGCCTCCCGTGCGCTCCCCGCTCACGGTTGGCCTAAA-ATCGAGTCCTCGGCAA--CGATAGCGCCGCGACGATCGGTGGT--AACGCAT--CGAGCTGCCTCGTCTCCG-GTCGCGTGCGC---------------TAGTCGGTTCGGACGTCGG------AACCC----------CCTTGGCATCGCGCGCACGA--TGCTCGCATCG---------------------------GGCTTTTAAGTGCGACTAGCATCTTTTACACATTTGTATGAAGAAAGGGATTCGTTCATACCATCGGTAGAGTTTGTAAGACCACGACTGATCCTGAAAGGAGTGGATGGAAAAAAGAGCATGTCGTATCAATGGAGAATTCTACGAATCCATTTTTTT--------------CCGGATCAGTCC---------AAAAAAAGATCGTCTTTGAATTTTTGGTGCGGAAC----------AAAAAAAATGAATTGAATTCAAAGTTGGGTCGAGTGAATAAATGGATAGAGCTCTACGGCCCCAATTATAGG-----------GAAACA-----AAAAGTAACGAGCTTCTGTTCTCA-------ATTTGAATGATTACCCGATCTAATTAAACGTTAAAAAGAGATTAGTGCCTAATGTGGTAAAGTTTTTTCTCATGAGTAAATTATCGATTCTT----------TTATGAGTCCTAATTATTAGTTATT-----CCCTTTATGGGTTAGACATGA--------------ATGTGTAGAAGAAGCAGTATATTGATAAAGAAAAGATAT-------------TTTTTTTTTCCAAAATCAAAAGAGCGATTGGGTTGAAAAAAT-AAAGGATTTCTAACCATCTT-----CTTATCCTA-----TAACGAACATAAATCAC-----TTAGATGGC------------------AAAAGATAGGATAGAGAA--------------GTTGATGAATC--CCTGTCTCCAGGGT----ATCTATTCTTTTCTT-ACTAT-AATACCTTGTTTTGACTGTATCGCACTCTGTATCATTTGATAACCGAATAGATCCCCT------ATCTTTGGTTCAAATCGAA-TTTGAAATGGAGGAATTTCAAGTATATTTAGAACTAAATAGATCTCGCCGACATGATTTCCTATACCCACTTATTTTTCGGGAGTATATTTATGCACTTGCTCATGATCATGGTTTAAATAAATCGATGATTTTTTT---GGAAAATCAGGGTT------ATGGTAATAAATTCAGTTCACTAATTGTGAAACGTTTAATTATTCGAATGGATCAACAGAATCATTTGATTATTTCTGCTAATGATTCCAACCAAAATCCATTTTTTGGGCACAACAATAATTTGTATTCTCAAATGATATCGGCGGGATTTGCAGTCATTGTGGAAATTCCATTTTCCTTACGATTAGTATCTTACTCACAAGGGGAAGAA---GTCGCAAAATCTCATAATTTACAATCAATTCATTCAATATTTCCTTTTTTAGAGGACAAATTCTCACATTTAAATTATGTGTTAGATGTACTAATACCTCACCCCATCCATCTAGAAATCTTGGTTCAAGCCCTTCGCTACTGGGTAAAAGATGCTTCTTCTTTGCATTTATTACGGTTCTCTCTCTACGAGTA---------TTGTAATTTGAAGAGTTTTATTACTCCAAAGAAATCTATTTCGATTTTT---------AATCCAAGATTATTCTTGTTCCTATATACTTCTCATGCATGTGAATACGAATCCATTTTCCTTTTTCTCCGTAACCAATCTTCTCATTTACGATCAACATCTTCTGGAGTCTTTCTTGAACGAATTTATTTCTATGGAAAAATAGAGTATTTTGTAGAAG------TCTTTTATAATGATTTTCAGAACAACCTATGGTTGTTCAAAGACCCTTTCATACATTTTATTAGGTATCAAGGAAAGGCAATTCTGGCCTCAAAGGATACGTCTCTTCTGATGAATAAGTGGAAATATTACTTTGTCGATTTATGGCAATATTATTTTTACATGTGG---TCTCAATCAGGA------AGAGTCCGTATAAATCAATTATCTAAATATTCTCTCGACTTTCTGGGCTATCTTTCAAGTGTGCGATTAAATCCTTCAGTGGTACGGAGTCAAATGCTAGAAAATTCATTTATAATAGA------TAATGCTATGAAGAAGTTGGATACAAGAATTCCAATTATTTCTCTCATTGGATCATTGTCTAAAGCGAAATTTTGTAACACATTAGGGCATCCCATTAGTAAGCCGACGTGGGCCGATTCCTCCGATTCTGATATTATTGACCGATTTGTGCGTATATGCAGAAATCTTTCTCATTATCACAGTGGATCTTCAAAAAAAAAGAGTTTGTATCGAATAAAATATATACTTCGGTTTTCTTGTGTTAAAACTTTGGCTCGTAAACACAAAAGTACTGTACGTGCTTTTTTGAAAAGATTAGGTTCGGAATTTTT-----GGAAGAATTCTTTACGGAAACGGAAGAAGAACATGTTTTTTCTTCGATCTTCCCAAG---AGGTTTTTTTAC---TTTGCGAAAGTTATATAGGGGA---CGAATTT-GGTATTTGGATA-TTTTTGTATCAATGCTCTGGTCAATCATGAATGATTGGTTATGAAATTATGTAAATTCAAT------------------TAAAATAAAAATGGGAATTTTTCCT-----AAATGATGAAGAGATAACAAAAGAA-TTTATTCATTTCTAGTATT------------AAATGTTC--------ATGCAGTA-----AGAATAAGAGGGGATTGG------CCGAGTATTCCAC---TTTTTTCGAGTCCTGTTTAGGGAATAAACTGGGTTTTAGATGTATACATAGAGAAAGCCGTGTGCAATGAAAAATGCAAGCACGGTTTGGGGAGGGATTTTTTTTAC???????TGGAGCATACATATCAATATTCATGGATCATACCTTTTGTACCACTTCCCATTCCTATTTTAATAGGAATGGGACTCCTACTTTTTCCGACGGCAACAAAAAATCTTCGTCGTATGTGGGCTTTTCCCAATATTTTATTGTTAAGTATAGTTATGATTTTTTCGGTCGATCTGTCTATTCAGCAAGTAAATAGAAGTTCTATCTATCAATATGTATGGTCTTGGACCATCAATAATGATTTTTCTTTCGAGTTTGGCTACTTTATTGATTCACTTACCTCTATTATGTCAATATTAATCACTACTGTTGGAATTTTTGTTCTTATTTATAGTGACAATTATATGTCTCATGATCAAGGATATYTGAGATTTTTTGCTTATATGAGTTTGTTCAATACTTCAATGTTGGGATTAGTTACTACTTCGAATTTGATACAAATTTATATTTTTTGGGAATTAGTTGGAATGTGTTCTTATCTATTAATAGGGTTTTGGTTCACACGACCCGCTGCGGCAAACGCTTGTCAAAAAGCGTTTGTAACTAATCGTATAGGCGATTTTGGTTTATTATTAGGAATCTTGGGTTTTTATTGGATAACGGGAAGTTTCGAATTTCAAGATTTGTTCGAAATATTTAATAACTTGATTTATAATAATGGGGTTCCTTTTTTATTTGTTACTTTATGTGCCTCTTTATTATTTGCCGGCGCAGTTGCTAAATCTGCGCAATTTCCTCTTCATGTATGGTTACCTGATGCCATGGAGGGGCCTACTCCTATTTCGGCTCTTATACATGCTGCCACTATGGTAGCAGCGGGAATTTTTCTTGTAGCCCGCCTTCTTCCTCTTTTCATAGTTATACCTTACATAATGAATCTAATATCTTTGATAGGTATAATAACGGTATTATTAGGGGCTACTTTAGCTCTTGCTCAAAAAGATATTAAGAGGGGTTTAGCCTATTCTACAATGTCCCAACTGGGTTATATGATGTTAG-------CTCTAGGTATGGGGTCTTATCGAGCCGCTTTATTTCATTTGATTACTCATGCTTATTCGAAGGCATTGTTGTTTTTAGGATCCGGATCAATTATTCATTCCATGGAAGCTATTGTTGGATATTCTCCAGAGAAAAGCCAGAATATGGTTTTTATGGGCGGTTTAAGAAAGCATGTGCCAATTACACAAATTGCTTTTTTAGTGGGTACACTTTCTCTTTGTGGTATTCCACCCCTTGCTTGTTTTTGGTCCAAAGATGAAATTCTTAGTGACAGTTGGTTGTATTCACCGATTTTTGCAATAATAGCTTGGTCCACCGCCGGATTAACAGCATTTTATATGTTTCGGATCTATTTACTTACTTTTGAAGGACATTTAAACATTCATTTTCAAAATTATAGTGGCAAAAAAAGTAGCTCTTTCTATTCAATAAAACTATGGGGTAAAGAAGAGCAAAAAATGATTAACAGARATTTTCGTTTATTTCCTTTATTAACAATGAATAATAACGA---------------------GAAGCCAT---ATAGAATTGGTGGTAATGTAAAAAAAGGAG-------CTCTTATTACTATTACGAATTTTGGCTACAAGAAGGCTTTTT------CTTGTCCTCATGAGTCGGATAATAGTATGCTATTTCCTATGCTTATATTGGTTCTATTTACTTTATTTGTTGGAGCTATAGCAATTCCTTTTAATC----AAGAAGGAAT---------ACATTTGGATATATTATCCAAATTATTAACTCCATCTATAAATCTTTTACATCAAAATTCAAATGATTTTGAGGATTGGTATCAATTTTTAACAAATGCAACTTTTTCAGTGAGTATAGCTTGTTTCGGAATATTTACAGCATTCCTTTTATATAAGCCTTTTTATTCATCTTTACAAAATTTGAACTTACTAAATTCGTTTGCGAAAAGGGG---------TCCTAAAAGAATTTTCTTGGATAAAATAATATATTTGATATATGATTGGTCATATAATCGTGGTTACATAGATACGTTTTATTCAATATCCTTAACCAAAGGTATAAGAGGATTGGCCGAACTAACTCATTTTTTTGATAGGCGAGTAATCGATGGAATTACAAATGGAGTAGGCATTACAAGTTTTTTTGTA-GGAGAAGGTATCAAATA?????????TGTTGGATTCAAAGCTGGTGTTAAAGAGTATAAATTGACTTATTATACTCCTGAATATGAAGTCAAAGATACTGATATCTTGGCAGCCTTCCGAGTAACTCCTCAACCCGGAGTTCCGCCTGAGGAAGCAGGGGCCGCGGTAGCTGCTGAATCTTCTACTGGTACATGGACAACCGTGTGGACCGATGGGCTTACCAGCCTTGATCGTTACAAAGGGCGATGCTACCACATTGAGCCCGTTGCTGGAGAAGAAAATCAATATATATGTTATGTAGCTTACCCCTTAGACCTTTTTGAAGAAGGTTCTGTTACTAACATGTTTACTTCCATTGTGGGTAATGTATTTGGGTTCAAAGCCCTGCGCGCTCTACGTCTAGAGGATCTGCGAATCCCTACTTCTTATACTAAAACTTTCCAAGGCCCGCCTCATGGCATCCAGGTTGAAAGAGATAAATTGAACAAGTACGGTCGCCCCCTATTAGGATGTACTATTAAACCTAAATTGGGGTTATCCGCTAAGAACTACGGTAGAGCAGTTTATGAATGTCTACGTGGCGGACTTGATTTTACCAAAGATGATGAGAATGTGAACTCCCAACCATTTATGCGCTGGAGAGACCGTTTCTTATTTTGTGCCGAAGCACTTTATAAAGCACAGGCTGAAACAGGCGAAATCAAAGGGCATTACTTGAATGCTACTGCGGGTACATGTGAAGAAATGATGAAAAGGGCCATATGTGCCAGAGAATTGGGAGTTCCTATCGTAATGCATGACTACTTAACAGGTGGGTTCACTGCAAATACTAGCTTGGCTCATTATTGCCGAGATAATGGTCTACTTCTTCACATCCATCGCGCAATGCACGCAGTTATTGATAGACAGAAGAATCATGGTATGCACTTTCGTGTACTAGCTAAAGCTTTACGTCTGTCTGGTGGAGATCATATTCACGCTGGTACAGTAGTAGGTAAACTTGAAGGAGAAAGGGACATAACTTTGGGCTTTGTTGATTTACTACGTGATGATTTTATTGAAAAAGATCGAAGCCGTGGTATTTATTTCACTCAAGATTGGGTTTCTCTACCAGGTGTTCTGCCCGTAGCTTCGGGGGGTATTCACGTTTGGCATATGCCTGCTTTGACCGAGATCTTTGGAGATGATTCCGTACTACAATTCGGTGGAGGAACTTTAGGACACCCTTGGGGAAATGCACCGGGTGCCGTAGCTAATCGAGTAGCTTTAGAAGCATGTGTACAAGCTCGTAATGAGGGACGTGACCTTGCCCGCGAGGGTAATGAAATTATCCGCGAGGCTAGCAAATGGAGTCCTGAACTAGCTGCTGCTTGTGAAGTATGGAAGGAGATCAAATTTGAATTCGAAGCAATGGATACTTTGTAA
>Abelmoschus
????????????????????????????????????????????????????????????????????????????????????????????????????????????????????????????????????????????????????????????????????????????????????????????????????????????????????????????????????????????????????????????????????????????????????????????????????????????????????????????????????????????????????????????????????????????????????????????????????????????????????????????????????????????????????????????????????????????????????????????????????????????????????????????????????????????????????????????????????????????????????????????????????????????????????????????????????????????????????????????????????????????????????????????????????????????????????????????????????????????????????????????????????????????????????????????????????????????????????????????????????????????????????????????????????????????????????????????????????????????????????????????????????????????????????????????????????????????????????????????????????????????????????????????????????????????????????????????????????????????????????????????????????????????????????????????????????????????????????????????????????????????????????????????????????????????????????????????????????????????????????????????????????????????????????????????????????????????????????????????????????????????????????????????????????????????????????????????????????????????????????????????????????????????????????????????????????????????????????????????????????????????????????????????????????????????????????????????????????????????????TCGAAG-?CCTGCCCA-GCAGAACGACCCGCGAACGTGTTATCGAAAAACAACG-GG-ATGGTGGGGCGGAAT-CCCGCCCCTCGT---------CCCGCCTCGCCTCGGTGCCCTTCGCCGCCGCCTCCCT--CGCGCCGCACGGTGTCGCGGGATGCACGGCCCCG---GGCCTCCGTGGCGAAACGAACAAC-------------CCCCGGCGTGAATC--GCGCCAAGGAAT--CTGAATAGAAAGAA--GCACGTCCC--------CCG-TCGCCGCCCCGTCCGCGGTGCGCGTGCTGCGGGGGCGCTGCG-ACTTCGTCGTGAAT-ACACAAAACGACTCTCGGCAACGGATATCTCGGCTCTCGCATCGATGAAGAACGTAGCGAAATGCGATACTTGGTGTGAATTGCAGAATCCCGTGAACCATCGAGTCTTTGAACGCAAGTTGCGCCCCAAGCCGTCAGGCCGAGGGCACGTCTGCCTGGGTGTCACGCA--TCGTCGCTCCCATCCGACCC-----TTCCCCGACGGAACGGGTTGCGTTG----TGGGCGGACAATGGCCTCCCGTTCGCGCATCGCTCGCGGTTGGCCCAAA-ATCGAGTCATCGGCGA--CCACGGTGCCGCGACGATCGGTGGT--AACGCTT--CGAGCTGCCTCTTTCGTA-GTCGCGTGCCG---------------CCGTCGACCCCGGCTCTCC------GACCC----------TTTCGGCACCCCAAACACGG--TGCTCGCGTCG???????????????????????????????????????????????????????????????????????????????????????????????????????????????????????????????????????????????????????????????????????????????????????????????????????????????????????????????????????????????????????????????????????????????????????????????????????????????????????????????????????????????????????????????????????????????????????????????????????????????????????????????????????????????????????????????????????????????????????????????????????????????????????????????????????????????????????????????????????????????????????????????????????????????????????????????????????????????????????????????????????????????????????????????????????????????????????????????????????????????????????????????????????????????????????????????????????????????????????????????????????????????????????????????????????????????????????????????????????????????????????????????????????????????????????????????????????????????????????????????????????????????????????????????????????????????????????????????????????????????????????????????????????????????????????????????????????????????????????????????????????????????????????????????????????????????????????????????????????????????????????????????????????????????????????????????????????????????????????????????????????????????????????????????????????????????????????????????????????????????????????????????????????????????????????????TCTTGGTTCAAGCCCTTCGCTACTGGATAAAAGATGCTTCTTCTTTGCATTTATTACGGTTCTCTCTCTACCAGTA---------TTGTAATTTGAAGAGGTTTATTACTCCAAAGAAATCTATTTCGATTTTT---------AATCCAAGATTATTCTTGTTCCTATATAATTCTCATGCATATGAATACGAATCCATTTTCCTTTTTCTCCGTAATCAATCTTCTCATTTACGATCAACATCTTCTGGAGTCTTTCTTGAAAGAATTTATTTTTATGGAAAAATAGAGTATCTTGTAGAAG------TCTTTTCTAATGATTTTCAGAACAACCTGTGGTTGTTCAAAGACCCTTTCATACATTTTATTAGGTATCAAGGAAAGTCAATTCTGTCCTCAAAGGATACGTCTCTTCTGATGAATAAGTGGAAATATTACTTTGTCGATTTATGGCAATATTATTTTTACATGTGG---TTTCAATCAGGA------AGAGTCCGTATAAATCAATTATATAAATATTCTCTCGACA?????????????????????????????????????????????????????????????????????????????????????????????????????????????????????????????????????????????????????????????????????????????????????????????????????????????????????????????????????????????????????????????????????????????????????????????????????????????????????????????????????????????????????????????????????????????????????????????????????????????????????????????????????????????????????????????????????????????????????????????????????????????????????????????????????????????????????????????????????????????????????????????????????????????????????????????????????????????????????????????????????????????????????????????????????????????????????????????????????????????????????????????????????????????????????????????????????????????????????????????????????????????????????????????????????????????????????????????????????????????????????????????????????????????????????????????????????????????????????CTACTTTTTCCGACGGCAACAAAAAATCTTCGTCGTAGGTGGGCTTTTCCCAATATTTTATTGTTAAGTATAGNTATGATTTTTTCGGTCGATCTGTCTATTCAACAAATAAATGGAAGTTCTATCTATCAATATGTATGGTCTTGGACCATCAATAATGATTTTTCTTTCGAGNTTGGCTACTTTATTGATTCACTTACCTCTATTATGNCAATATTAATCACTACTGTTGGAATTTTTGTTCTTATTTATAGTGACAATTATATGTCTCATGATCAAGGCTATTTGAGATTTTTTGCTTATATGAGTTTGTTCAATACTTCAATGTTGGGATTAGTTACTAGTTCGAATTTGATACAAATTTATATTTTTTGGGAATTAGTTGGAATGTGTTCTTATCTATTAATAGGGTTTTGGTTCACACGACCCGCTGCGGCAAACGCTTGTCAAAAAGCGTTTGTAACTAATCGGATAGGCGATTTTGGTTTATTATTAGGAATTTTAGGTTTTTATTGGATAACGGGAAGTTTCGAATTTCAAGATTTGTTCGAAATATTTAATAACTTGATTTATAATAATGAGGTTCATTTTTTATTTGTTACTTTATGTGCCTCTTTATTATTTGCCGGCGCCGTTGCTAAATCTGCGCAATTTCCTCTTCATGTATGGTTACCTGATGCCATGGAGGGGCCTACTCCTATTTCGGCTCTTATACATGCTGCCACTATGGTAGCAGCGGGAATTTTTCTTGTAGCCCGCCTTCTTCCTCTTTTCATAGTTATACCTTACATAATGAATCTAATATCTTTGATAGGTATAATAACGGTATTATTAGGGGCTACTTTAGCTCTTGCTCAAAAAGATATTAAGAGGGGGTTAGCCTATTCTACAATGTCCCAACTGGGTTATATGATGTTAG-------CTTTAGGTATGGGGTCTTATCGAACCGCTTTATTTCATTTGATTACTCATGCTTATTCGAAAGCATTGTTGTTTTTAGGATCCGGATCAATTATTCATTCCATGGAAGCTGTTGTTGGGTATTCCCCAGAGAAAAGCCAGAATATGGTTTTGATGGGCGGTTTAAGAAAGCATGCACCTATTACACAAATTGCTTTTTTAATAGGTACGCTTTCTCTTTGTGGTATTCCACCCCTTGCTTGTTTTTGGTCCAAAGATGAAATTCTTAGTGACAGNTGGCTGTATTCACCGATTTTTGCAATAATAGCTTGGTCCACCGCCGGATTAACCGCATTTTAT??????????????????????????????????????????????????????????????????????????????????????????????????????????????????????????????????????????????????????????????????????????????????????????????????????????????????????????????????????????????????????????????????????????????????????????????????????????????????????????????????????????????????????????????????????????????????????????????????????????????????????????????????????????????????????????????????????????????????????????????????????????????????????????????????????????????????????????????????????????????????????????????????????????????????????????????????????????????????????????????????????????????????????????????????????????????????????????????????????????????????????????????????????????????????????????????????????????????????????????????????????????????????????????????????????????TAAAACAGGTGTTGGATTCCAAGCCGGTGTTAAAGAGTATAAATTGACTTATTATACTCCTCAATATGAAACCAAAGATACTGATATCTTGGCAGCCTTCCGAGTAACTCCTCAACCTGGAGTTCCGCCTGAGGAAGCAGGGGCCGCGGTAGCTGCTGAATCTTCTACTGGTACATGGACAACCGTGTGGACCGATGGGCTTACCAGCCTTGATCGTTACAAAGGGCGATGCTACCACATTGATCCCGTTCCTGGAGAAGACGATCAATATATATGTTATGTAGCTTACCCCTTAGACCTTTTTGAAGAAGGTTCTGTTACTAACATGTTTACTTCCATTGTGGGTAATGTATTTGGGTTCAAAGCCCTGCGCGCTCTACGTCTAGAGGATCTGCGAATCCCTACTGCTTATATTAAAACTTTCCAAGGCCCGCCTCATGGCATCCAGGTTGAAAGAGATAAATTGAACAAGTATGGTCGCCCCCTATTAGGATGTACTATTAAACCTAAATTGGGGTTATCCGCTAAGAACTACGGTAGAGCAGTTTATGAATGTCTACGCGGCGGACTTGATTTTACCAAAGATGATGAGAATGTGAACTCCCAACCATTTATGCGCTGGAGAGATCGTTTCTTAT??????????????????????????????????????????????????????????????????????????????????????????????????????????????????????????????????????????????????????????????????????????????????????????????????????????????????????????????????????????????????????????????????????????????????????????????????????????????????????????????????????????????????????????????????????????????????????????????????????????????????????????????????????????????????????????????????????????????????????????????????????????????????????????????????????????????????????????????????????????????????????????????????????????????????????????????????????????????????????????????????????????????????????????????????????????????????????????????????????????????????????????????????????????????????????????????????
>Abutilon_theophrasti
------------------------------------------------------------------------------------------------------------------------------------------------------------------------------------------------------------------------------------------------------------------------------------------------------------------------------------------------------------------------------------------------------------------------------------------------------------------------------------------------------------------------------------------------------------------------------------------------------------------------------------------------------------------------------------------------------------------------------------------------------------------------------------------------------------------------------------------------------------------------------------------------------------------------------------------------------------------------------------------------------------------------------------------------------------------------------------------------------------------------------------------------------------------------------------------------------------------------------------------------------------------------------------------------------------------------------------------------------------------------------------------------------------------------------------------------------------------------------------------------------------------------------------------------------TAGGTGAACCTGCGGAAGGATCATTGTCGAAA-?CCTGCCTA-GCAGAACGACCCGTGAATGCGTTATCATACAAAACACCGAGAGGGTGCGGATGCAATATTGCCCCAACC---------CCTCTCGATGCCTTGCTGCGTTTGGTCTTGCCTCATTC----CACCTTGT-GAGGGTGAGTTGCAATTCCCAT---CCACTCCAAGGCAAAACCAACAAC-------------CCCCGGCGCGAATT--GCGCCAAGGAAA--TTAAA-TGAAAAGAGTGCACGT-TA--------CTG-TCTCCGACCCGTTCGCGGTGTTTGTGAGGGAGTGTCGCTGTTACTTTTGTCGTGAAA-ATACAAAACGACTCTCGGCAACGGATATCTCGGCTCTCGCATCGATGAAGAACGTAGCGAAATGCGATACTTGGTGTGAATTGCAGAATCCCGTGAACCATCGAGTCTTTGAACGCAAGTTGCGCCCCAAGCCATTAGGCCGAGGGCACGTCTGCCTGGGTGTCACGCA--TCGTTGCCCCCATCAAACCTC----GAGCTTTTCGGCTCAGGTCAAATTG----TGGGCGGAAATTGGCTTCCCGTGTGCTCACCGTGCGCGGCTGGCCTAAA-AATGAGTTTTCGGCGA--TGA-AGTGCCGCAACAATCGGTGGG--AATGCTT--TCAGCTGCCTCGTTCGAA-GTTGTGTGTGC---------------TCGTCGATTCGAACCCTAT------GACCC----------TTTTGGCATCACAATGTTGG--TGCTCGCATCGCGACCCCAGGTCAG-GCGGGATT----GGCTTTTAAGTGCGACTAGCATCTTTTACACATTTGTATGAAGAAAGGGATTCATTCATACCATCGGTAGAGTTTGTAAGACCACGACTGATCCTGAAAGGAGTGGATGGAAAAAAGAGCATGTCGTATCAACGGAGAATTCTAAGAATCCATTTTTTT--------------CCGGATCCGTCC--AAAAACAAAAAAAAAATTGTCTTTGAATTTTTGGTGCGGC------------AAAAAAAATGAATTGAATTCAAAGTTGGGTCAAGTGAATAAATGGATAGAGTTCTACGGCCCCAATTATAGGTTATAG----GGAAACA-----AAAAGTAACGAGCTTCTGTTCTCA-------ATTTGAATGAT-----GATCTAATTAAACGTTAAAAATAAATTAGTGCCTGATGTGGTAAAGGTTTTTCTCATGAGTAAATTATCGATT-------------TTTTTATTTTATATTATTAGCTATT-----CCCTTTATGGGTTAGACATGA--------------ATGTGTAGAAGAAGCAGTATATTGATAAAGAAAAGATAT---ATATATATATATTTTTTTTCCAAAATCAAAAGAGCGATTGGGTTG-------AAAAGGGTTTCTAACCGTCT-----TCTGATCCTA-----TAACGAACATAAATCAATTAGATTAGATGGCAA-------------AAGAAAAGATAGGATA--------------------TTGATGAATCTACCTGTCTCCGAGGTATGGATCTATTCTTTTGTT-ACTAT-AATACCTTGTTTTGACTGTATCGCACTATGTATCATTTAATAACCGAATAGATCCCCT------ATCTTTGGTTCAAGTCGAA-TTTGAAATGGAGGAATTTCAAGTCTATTTAGAACTAAATAGATCTCGCCGACATGATTTCCTATACCCACTTATTTTTCGGGAGTATATTTATGCACTTGCTCATGATCATGGGTTAAATAAATCGATTATCTTTTT---GGAAAATAGGGGTT------ATGGTAATAAATTCAGTTCACTAATTGTGAAACGCTTAATTATTCGAATGGATCACCAGAATCATTTGATTATTTCTGCTAATGATTCTAACCAAAATCCATTTTTTGGGCACAACAATAATTTGTATTCTCAAATGATATCGGCGGGATTTGGAGTCATTGTGGAAATTCCATTTTCCTTACGATTAGTATCTTACTCACAAAGGGAAGAG---GTCGCAAAATCTCATAATTTACAATCAATTCATTCAATATTTCCTTTTTTAGAGGACAAATTATCACATTTAAATTATGTGTTAGAGGTACTAATACCTCATCCCATCCATCTAGAAATCTTAGTTCAAGCCCTTCGCTACTGGGTAAAAGATGCTTCTTCTTTGCATTTATTACGGTTCTCTCTCTACGAGTA---------TTGTAATTCGAATAGTTTTATTACTTCAAAGAAATCTATTTCGCTTTTT---------AATCCAAGATTATTCTTGTTCCTATATAATTCTCATGCATGTGAATACGAGTCCATTTTCCTTTTTCTCCGTAATCAATCTTCTCATTTACGATCAACATCTTCTGGAGTCTTTCTTGAACGAATTCATTTCTATGGAAAAATAGAGTATCTTGTAGAAG------TCTTTTCTAATGATTTTCAGACTAACTTATGGTTGTTCAAAGACCCTTTGATCCATTTTATTAGGTATCAAGGAAAGTCAATTTTGGCTTCAAAGGATACGTCTCTTCTGATGAATAAGTGGAAATATTACTTTGTCGATTTATGGCAATACCATTTTTACATGTGG---ACTCAATTAGGA------AGAGTCCGTATAAATCAATTATCTAAATATTCTATTGACTTTCTGGGCTATCTTTCAAGTGTGCGATTAAATCCTTCAGTGGTACGGAGTCAAATGCTAGAAAATTCATTTATAATAGA------TAATGCTATGAAGACGTTGGATACAAGAATTCCAATTATTTCTCTTATTGGATCATTGTCTAAGGCGAAATTTTGTAACACATTAGGGCATCCCATTAGTAAGCCGGCGTGGGCCGATTCCTCCGATTCTGATATTATTGACCGATTTGTGCGTATATGCAGAAACCTTTCTCATTATCACAGTGGATCTTCAAAAAAAAAGAGTTTGTATCGAGTAAAATATATACTTCGGTTTTCTTGTGTTAAAACCTTGGCCCGTAAACACAAAAGTACTGTACGTGCTTTTTTGAAAAGATTAGGTTCGGAATTTTT-----GGAAGAATTCTTTACGGAAATGGAAGAAGAACATGTTTTTTCTTTGATCTTCCCAAG---GTTTTTTTTTAC---TTTGCGAAAGTTCTATCGGGGA---CGAATTT-GGTATTTGGATATTATTTGTATCAATGCTCTGGTCAATCATGAATGATTGGTTATGAAATTCTGTAATGTAAATTC-----AATTAAAATAAGAAAATAAAAATGAGAATTTTTCCGAATCGAAATGATGAAGAGATAACAAACGAA-TTTATTCATTTCTAGTATT------------AAATGTTC--------ATGCAGTA-----AGAATAAGAGGGGATTGG------CTGAGTATTCCAC-TTTTTTTTCTAGTCCTGTTTAGGGAATAAACAGGGGTTTAGGTGTATACATAGAGAAAGCCGTGTGCAATGAAAAATGCAAGCACGGTTTGGGGAGGGATTTTTTATAC-----------------------------------------------------------------------------------------------------------------------------------------------------------------------------------------------------------------------------------------------------------------------------------------------------------------------------------------------------------------------------------------------------------------------------------------------------------------------------------------------------------------------------------------------------------------------------------------------------------------------------------------------------------------------------------------------------------------------------------------------------------------------------------------------------------------------------------------------------------------------------------------------------------------------------------------------------------------------------------------------------------------------------------------------------------------------------------------------------------------------------------------------------------------------------------------------------------------------------------------------------------------------------------------------------------------------------------------------------------------------------------------------------------------------------------------------------------------------------------------------------------------------------------------------------------------------------------------------------------------------------------------------------------------------------------------------------------------------------------------------------------------------------------------------------------------------------------------------------------------------------------------------------------------------------------------------------------------------------------------------------------------------------------------------------------------------------------------------------------------------------------------------------------------------------------------------------------------------------------------------------------------------------------------------------CTGGTGTTAAAGAGTATAAATTGACTTATTATACTCCGGAATATGAAGTCAAAGAGACTGATATCTTGGCAGCCTTCCGAGTAACTCCCCAACCCGGAGTTCCGCCTGAGGAAGCGGGGGCCGCGGTAGCTGCTGAATCTTCTACTGGTACATGGACAACCGTGTGGACCGATGGGCTTACCAGCCTTGATCGTTACAAAGGGCGATGCTACCACATTGAGCCCGTTGCTGGAGAAGAAGATCAATATATATGTTATGTAGCTTACCCCTTAGACCTTTTTGAAGAAGGTTCTGTTACTAACATGTTTACTTCCATTGTGGGTAATGTATTTGGGTTCAAAGCCCTGCGCGCTCTACGTTTAGAAGATCTGCGAATCCCTATTGCTTATATTAAAACTTTCCAAGGCCCGCCTCATGGCATCCAGGTTGAAAGAGATAAATTGAACAAGTATGGTCGCCCCCTATTAGGATGTACTATTAAACCTAAATTGGGGTTATCCGCTAAGAACTACGGTAGAGCAGTTTATGAATGTCTACGTGGTGGACTTGATTTTACCAAAGATGATGAGAATGTGAACTCCCAACCATTTATGCGCTGGAGAGACCGTTTCTTATTTTGTGCCGAAGCACTTTATAAAGCACAGGCTGAAACAGGTGAAATCAAAGGGCATTACTTGAATGCTACTGCGGGTACATGTGAAGAAATGATGAAAAGGGCCATATTTGCCAGAGAATTGGGAGTTCCTATCGTAATGCATGACTACTTAACAGGTGGGTTCACTGCAAATACTAGCTTGGCTCATTATTGCCGAGATAATGGTCTACTTCTTCACATCCATCGCGCAATGCACGCAGTTATTGATAGACAGAAGAATCATGGTATGCACTTTCGTGTACTAGCTAAAGCTTTACGTATGTCTGGTGGAGATCATATTCACTCTGGTACAGTAGTAGGTAAACTTGAAGGAGAAAGGGACATAACTTTGGGCTTTGTTGATTTACTACGTGATGATTTTATTGAAAAAGATCGAGCTCGTGGTATTTATTTCACTCAAGATTGGGTTTCTATGCCAGGTGTTCTGCCCGTAGCTTCGGGGGGTATTCACGTTTGGCATATGCCTGCTTTGACCGAGATCTTTGGAGATGATTCCGTACTACAATTCGGTGGAGGAACTTTAGGACACCCTTGGGGAAATGCACCGGGTGCCGTAGCTAATCGAGTAGCTTTAGAAGCATGTGTACAAGCTCGTAATGAGGGACGTGACCTTGCCCGCGAGGGTAATGAAATTATCCGCGCGGCTGCCAAATGGAGTCCTGAACTAGCTGCTGCTTGTGAAGTATGGAAGGAGATCAAATTTGAATT----------------------
>Althaea_hirsuta
--------------------------------------------------------------------------------------------------------------------------------------------------------------------------------------------------------------------------------------------------------------------------------------------------------------------------------------------------------------------------------------------------------------------------------------------------------------------------------------------------------------------------------------------------------------------------------------------------------------------------------------------------------------------------------------------------------------------------------------------------------------------------------------------------------------------------------------------------------------------------------------------------------------------------------------------------------------------------------------------------------------------------------------------------------------------------------------------------------------------------------------------------------------------------------------------------------------------------------------------------------------------------------------------------------------------------------------------------------------------------------------------------------------------------------------------------------------------------------------------------------------------------------------------------------------------------------TCGAAA-?CCTGCCTA-GCAGAACGACCCGTGAACGTGATATCAAACAATCGATCGAGGGGGTGCGGATGCATCCGTGCCCCGTCC---------CCCCTCGATGCCGCGGCGTGCCTGCCCTTGCCACATC-----CGTCCCCGGGCGGGTGTGAAG---GGTTTTGTC-ACTTTCCAAGGCAAAACGAACAAC-------------CCCCGGCGCGAATC--GCGTCAAGGAAT--AAAAAAATGAAAGAGTGCATGTTTT--------CTG-TCGCC---------------------CGGCAGCGAGGATGTTACTTTTGTCGTGAAA-ATAAAAAACGACTCTCGGCAACGGATATCTCGGCTCTCGCATCGATGAAGAACGTAGCGAAATGCGATACTTGGTGTGAATTGCAGAATCCCGTGAACCATCGAGTCTTTGAACGCAAGTTGCGCCCCAAGCCTTTAGGTCGAGGGCACGTCTGCCTGGGTGTCACGCA--TCGTTGCCCCCATCAAACCCT----GAGCCCTCGGGCTAGGAATGATGTG----CGGGCGGAAATTGGCCTCCCGTGCGCTCACCGCTCGCGGTTGGTCTAAA-TTCGAGTACTCGGCGA--TGA-AGTGCCGCGACAATCGGTGGG--AATGCTT--TTAGCTGCCTCTTTCGAA-GTCGTGCGTGC---------------TCGTCGATCGGGATGCTTT------GACCCT---------TCTCGGCATCGCAACGTCGG--TGCTCGCATCG-------------------------------------------------------------------------------------------------------------------------------------------------------------------------------------------------------------------------------------------------------------------------------------------------------------------------------------------------------------------------------------------------------------------------------------------------------------------------------------------------------------------------------------------------------------------------------------------------------------------------------------------------------------------------------------TCTAACCGTCTTCTTATCTTATCCTA-----TAACGAACATAAATCAA-----TTAGATGGCAA------------------AAGATAGGATAG--AG-----------TCCGTTGATGAATCTACTTGTCTCCGAGGT----ATCTGTTCTTTTCTT-ACTAA-AATACCTTGTTTTGACTGTATCGCACTATGTATCATTTAATAACCGAATAGATCCCCT------ATCTTTGGTTCAAATCGAA-TTTGAAATGGAGGAAGTTCAAGTATATTTAGAACTAAATAGATCTCGCCGACATGATTTCCTATACCCACTTATTTTTCGGGAGTATATTTATGCACTTGCTCATGATCATGGTTTAAATAAATCGATGGTTTTTTT---GGAAAATAGGGATT------ATCGTAATAAATTCAGTTCACTAATTGTGAAACGCTTAATTATTCGAATGGATCAACAGAATCATTTGAGTATTTCTGCTAATGATTCTAACCAAAATCCATTTTTTGGGCACAACAATAATTTGTATTCTCAAATGATATCGGCGGGATTTGGAGTCATTGTGGAAATTCCATTTTCCTTACGATTAGTATCTTACTCACAAGGGGAAGAA---GTCGCAAAATCTCATAATTTACAATCAATTCATTCAATATTTCCTTTTTTCGAGGACAAATTCTCGCATTTAAATTATGTGTTAGAGGTACTAATACCTCATCCCATCCATCTAGAAATCTTAGTTCAAGCCCTTCGCTACTGGGTAAAAGATGCTTCTTCTTTGCATTTATTACGGTTCTCTCTCTACGAGTA---------TTGTAATTCGAAGAGTTTTATTACTCCAAAGAAATCTATTTCGATTTTT---------AATCCAAGATTATTCTTGTTCCTATATAATTCTCATGCATGTGAATACGAGTCCATTTTTCTTTTTCTCCGTAATCAATCTTCTCATTTACGATCAACATCTTCTGGAGTTTTTCTTGAACGAATTCATTTCTATGGAAAAATAGAGTATCTTGTAGAAG------TCTTTTATAATGATTTTCAGACCAACCTATGGTTGTTCAAAGACCCTTTGATCCATTTTATTAGGTATCAAGGAAAGTCAATTTTGGCCTCAAAAGATACGTCTCTTCTGATGAATAAGTGGAAATATTACTTTGTCGATTTATGGCAATATTATTTTTACATGTGG---ACTCAATCAGGA------AGAGTCCGTATAAATCAATTATCTAAATATTCTCTCGACTTTCTGGGCTATTTTTCAAGGGTGCGATTAAATCCTTCAGTGGTACGGAGTCAAATGCTAGAAAATTCATTTATAATAGA------TAATCCTATGAAGACGTTGGATACAAGAATTCCAATCATTTCTCTTATTGGATCATTGTCTAAGGCAAAATTTTGTAACACATTAGGGCATCCCATTACTAAGCCGACGTGGGCGGATTCCTCCGATTCTGATATTATTGACCGATTTGTGCGTATATGCAGAAATCTTTCTCATTATCACAGTGGATCTTCAAAAAAAAAGAGTTTGTATCGAATAAAATATATACTTCGGTTTTCTTGTGTTAAAACTTTGGCCCGTAAACACAAAAGTACTGTACGTGCTTTTTTGAAAAGATTAGGTTCGGAATTTTT-----GGAAGAATTCTTTACGGAAACGGAAGAAGACCATGTTTTTTCTTTGATCTTTCCAAA---AGGTTTTTTTAC---TTTGCGAAAGTTCTATCGGGGA---CGAATTT-GGTATTTGGATATTATTTGTATCAATGCTCTGGTCAATCATGACTGATTGGTTATGAAATTATGTAAATTTTATTAAAATAATAAAATTCAAATAATAAAATCAAAATGATAATCCG-----AAATGATGAAGAGATAACAAACGAA-TTC----ATTTCTAGTATT------------AAATGTTC--------ATGCAGTA-----AGAATAAGAGGGGATTGG------CCGAGTATTCCAC-TTTTTTTTCGAGTCCTGTTTAGGGAATAAACAGGGTTTTAGA-------------------------------------------------------------------------------------------------------------------------------------------------------------------------------------------------------------------------AGTATAGTTATGATTTTTTCGGTCGATCTGTCTATTCAGCAAATAAATGGAAGTTCTATCTATCAATATGTATGGTCTTGGACCATCAATAATGATTTTTCTTTCGAGTTTGGCTACTTTATTGATTCACTTACCTCTATTATGTCAATATTAATCACTACTGTTGGAATTTTTGTTCTTATTTATAGTGACAATTATATGTCTCATGATCAAGGATATTTGAGATTTTTTGCTTATATGAGTTTGTTCAATACTTCAATGTTGGGATTAGTTACTAGTTCGAATTTGATACAAATTTATATTTTTTGGGAATTAGTTGGAATGTGTTCTTATCTATTAATAGGGTTTTGGTTCACACGACCCGCTGCGGCAAACGCTTGTCAAAAAGCGTTTGTAACTAATCGGATAGGCGATTTTGGTTTATTATTAGGAATCCTAGGTTTTTATTGGATAACGGGCAGTTTCGAATTTCAAGATTTGTTCGAAATATTTAATAACTTGATTTATAATAATGAGGTTCCTTTTTTATTTGTTACTTTATGTGCCTCTTTATTATTTGCCGGTGCAGTTGCTAAATCTGCGCAATTTCCTCTTCATGTATGGTTACCTGATGCCATGGAGGGGCCTACTCCTATTTCGGCTCTTATACATGCTGCCACTATGGTAGCAGCGGGAATTTTTCTTGTCGCCCGCCTTCTTCCTCTTTTCATAGTTATACCTTACATAATGAATCTAATATCTTTGATAGGTATAATAACGGTATTATTAGGGGCTACTTTAGCCCTTGCTCAAAAAGATATTAAGAGGGGTTTAGCCTATTCTACAATGTCCCAACTGGGCTATATGATGTTAG-------CTCTAGGTATGGGGTCTTATCGAGCCGCTTTATTTCATTTGATTACTCATGCTTATTCGAAAGCATTGTTGTTTTTAGGATCTGGATCAATTATTCATTCCATGGAAGCTATTGTTGGATATTCTCCAGAGAAAAGCCAGAATATGGTTTTTATGGGCGGTTTAAGAAAGCATGTGCCCGTTACACAAATTGCTTTTTTAGTAGGTACGCTTTCTCTTTGTGGTATTCCACCCCTTGCTTGTTTTTGGTCCAAAGATGAAATTCTTAGTGACAGTTGGTTGTATTCACCTATTTTTGCAATAATCGCTTGGTCCACCGCCGGATTAACAGCATTTTATATGTTTCGAATCTATTTACTTACTTTTGAAGGACATTTAAACATTTATTTTCAAAAATATAGTGGCAAAAAAAGTAGCTCTTTCTATTCAATAAAACTATGGGGTAAAGAAGAGCAAAAAATAATTAACCTAAATTTTCGTTTATTTCCTTTATTAACAATGAAGAAAAACGA---------------------GAAGCCAT---ATATAATCGGTGGTAATGTAAAAAAAGGAG-------CTATTATTACTATTACGAATTTTGGCTACAAGGAGGCTTTTT------CTTATCCTCATGAATCAGATAATACTATGCTATTTCCTATGCTTATATTGCTTCTATTTACTTTATTTGTTGGAGCTATAGCAATTCCTTTTAATC----AAGAAAGAG---------------TGGATATATTATCAAAATTATTAACTCCATCTATAAATCTTTTACATCAAAATTCAAATGATTTTGAGGATTCATATCAATTTTTAACAAATGCAACTTTTTCGGTGAGTATAGCTTGTTTCGGAATATTTACAGCATTCCTTTTATATAAGCCTTTTTATTCATCTTTACAAAATTTGAACTTACTAAATTCGTTTGCGAAAAGGGG---------TCCTAAAAGGATTTTATTGGATAAAATTATATATTTGATATATGATTGGTCATATAATCGTGGTTACATAGATACGT---------------------------------------------------------------------------------------------------------------------------------------------------------AAAGCTGGTGTTAAAGAGTATAAATTGACTTATTATACTCCTGACTATGAAGTCAAAGATACTGATATCTTGGCAGCCTTCCGAGTAAGTCCTCAACCCGGAGTTCCGCCTGAGGAAGCGGGGGCCGCGGTAGCTGCTGAATCTTCTACTGGTACATGGACAACCGTGTGGACCGATGGGCTTACCAGCCTTGATCGTTACAAAGGGCGATGCTACCACATTGAGCCCGTTGCTGGAGAAGAAGAACAATATATATGTTATGTAGCTTACCCTTTAGACCTTTTTGAAGAAGGTTCTGTTACTAACATGTTTACTTCCATTGTGGGTAATGTATTTGGGTTCAAAGCCCTGCGCGCTCTACGTCTAGAGGATCTGCGAATCCCTACTGCTTATGTTAAAACTTTCCAAGGCCCACCTCATGGTATCCAGGTTGAAAGAGATAAATTGAACAAGTATGGTCGCCCCCTATTAGGATGTACTATTAAACCTAAATTGGGGTTATCCGCTAAGAACTACGGTAGAGCAGTTTATGAATGTCTACGTGGTGGACTTGATTTTACCAAAGATGATGAGAATGTGAACTCCCAACCATTTATGCGCTGGAGAGACCGTTTCTTATTTTGTGCCGAAGCAATTTATAAAGCACAGGCTGAAACAGGT????????????????????????????????????????????????ATGATGAAAAGGGCTATATTTGCCAGAGAATTGGGAGTTCCTATCGTAATGCATGACTACTTAACAGGTGGGTTCACTGCAAATACTAGCTTGGCTCATTATTGCCGAGATAATGGTCTACTTCTTCACATCCACCGCGCAATGCACGCAGTTATTGATAGACAGAAGAATCATGGTATGCACTTCCGTGTACTAGCTAAAGCTTTACGTATGTCTGGTGGAGATCATATTCACTCTGGTACAGTAGTAGGTAAACTTGAAGGAGAAAGGGACATAACCTTGGGCTTTGTTGATTTACTACGTGATGATTTTATTGAAAAAGATCGAAGCCGTGGTATTTATTTCACTCAAGATTGGGTTTCTATGCCAGGTGTTCTGCCTGTAGCTTCGGGCGGTATTCACGTTTGGCATATGCCTGCTTTGACCGAAATCTTTGGAGATGATTCCGTACTACAATTCGGTGGAGGAACTTTAGGACACCCTTGGGGAAATGCACCGGGTGCCGTAGCTAATCGAGTAGCTTTAGAAGCATGTGTAAAAGCTCGTAATGAGGGACGTGACCTTGCCCGCGAGGGTAATGAAATTATCCGCGAGGCTGCCAAATGGAGTCCTGAACTAGCTGCTGCTTGTGAAGTATGGAAGGAGATCAAATTTGAATTCGAGGCAATGGATACT------
>Anisodontea_malvastroides
--------------------------------------------------------------------------------------------------------------------------------------------------------------------------------------------------------------------------------------------------------------------------------------------------------------------------------------------------------------------------------------------------------------------------------------------------------------------------------------------------------------------------------------------------------------------------------------------------------------------------------------------------------------------------------------------------------------------------------------------------------------------------------------------------------------------------------------------------------------------------------------------------------------------------------------------------------------------------------------------------------------------------------------------------------------------------------------------------------------------------------------------------------------------------------------------------------------------------------------------------------------------------------------------------------------------------------------------------------------------------------------------------------------------------------------------------------------------------------------------------------------------------------------------------------------------------------TCGAAA-?CCTGCCTA-GCAGAACGACCCGTGAACGTGATATCAAACAACTCAACGAGGGGGCGCGGATGCATCCTTGCCCCAAAC---------CCCCTCGATGCCTTGGTGTGCTTTGCCTTTCCCCATC-----CGCTCTTGGGCGGGTGAGATGATAGGTCTTGTC-ACACTCCAAGGCAAAACGAACAAC-------------CCCCGGCGCGAATT--GCGCCAAGGAAT--AAAAAATGAAAAGAGTGCACGTCTT--------CTG-TCACCGTCCCGTACGCGGTGTCTGTGTGGCAGTGACGTTGTTACTTTTGTCGTGAAA-ATACAAAACGACTCTCGGTAACGGATATCTCGGCTCTCGCATCGATGAAGAACGTAGCGAAATGCGATACTTGGTGTGAATTGCAGAATCCCGTGAACCATCGAGTCTTTGAACGCAAGTTGCGCCCCAAGCCATTAGGCCGAGGGCACGTCTGCCTGGGTGTCACGCA--TCGTCGCCCCCATCAAACTCT----GAGCCCTTGGGCTACGGTTGCACTG----TGGGCGGAAATTGGCCTCCCGTGCGCTCACCGCTCGCGGTTGGCCTAAA-ATTGAGTCCTCGGCGA--TGA-AGTGCCGCGACAATCGGTGGG--AATGCTT--TTAGCTGCCTCGTTCGAA-GTCGTGCGCGC---------------TCGTTGATTAGGACTTTCT------GACCCT---------TTTTGGCATCGCAAAGTCGA--TGCTCGCATCG------------------------------------------------------------------------------------------------------------------------------------------------------------------------------------------------------------------------------------------------------------------------------------------------------------------------------------------------------------------------------------------------------------------------------------------------------------------------------------------------------------------------------------------------------------------------------------------------------------------------------------------------------------------------------------------------------------------------------------------------------------------------------------------------------------------------------------------------------------------------------------------------------------------------------------------------------------------------------------------------------------------------------------------------------------------------------------------------------------------------------------------------------------------------------------------------------------------------------------------------------------------------------------------------------------------------------------------------------------------------------------------------------------------------------------------------------------------------------------------------------------------------------------------------------------------------------------------------------------------------------------------------------------------------------------------------------------------------------------AATTCATTTCTATGGAAAAATAGAGTATCTTGTAGAAG------TCTTTTATAATGATTTTCAGACCAACCTATGGTTGTTCAAAGACCCTTTGATCCATTTTATTAGGTATCAAGGAAAGTCCATTTTGGCCTCAAAGGATACGTCTCTTCTGATGAATAAGTGGAAATATTACTTTGTCGATTTATGGCAATATTATTTTTACATGTGG---ACTCAATCAGGA------AGAGTCCGTATAAATCAATTATCTAAATATTCTCTCGACTTTCTGGGCTATCTTTCAAGTGTGCGATTAAATCCTTCAGTGGTACGGAGTCAAATGCTAGAAAATTCATTTATAATAGA------TAATGCTATGAAGACGTTGGATACAAGAATTCCAATTATTTCTCTTATTGGATCGTTGTCTAAGGCAAAATTTTGTAACACATTAGGGCATCCCATTAGTAAGCCGACGTGGGCCGATTCCTCCGATTCTGATATTATTGACCGATTTGTGCGTATATGCAGAAATCTTTCTCATTATCACAGTGGATCTTCAAAAAAAAAGAGTTTGTATCGAATAAAATATATACTTCGGTTTTCTTGTGTTAAAACTTTGGCCCGTAAACACAAAAGTACTGTACGTGCTTTTTTGAAAAGATTAGGTTCGGAATTTTT-----GGAAGAATTCTTTACGGAAACGGAAGAAGACCATGTTTTTTCTTTGATCTTCCCAAA---AGGTTTTTTTAC---TTTGCGAAAGTTCTATCGGGGA---CGAATTT-GGTATTTGGATATTATTTGTATCAATGCTCTGGTCAATCATGACTGATTGGTTATGAAATTATGTAAATTCAATTAAAATAATAAA--------------ATCAAAATGAGAATCCG-----AAATGATGAAGAGATAACAAACGA-----ATTTTTTTCTAGTATT------------AAATGTTC--------ATGCAGTA-----AGAATAAGAGGGGATTGG------CCGAGTATTCCAC--TTTTTTTCGAGTCCTGTTTAGGGAATAAACAGGGTTTTAGA-------------------------------------------------------------------------------------------------------------------------------------------------------------------------------------------------------------------------AGTATAGTTATGATTTTTTCGGTCGATCTGTCTATTCAGCAAATAAATGGAAGTTCTATCTATCAATATGTATGGTCTTGGACCATCAATAATGATTTTTCTTTCGAGTTTGGCTACTTTATTGATTCACTTACCTCTATTATGTCAATATTAATCACTACTGTTGGAATTTTTGTTCTTATTTATAGTGACAATTATATGTCTCATGATCAAGGATATTTGAGATTTTTTGCTTATATGAGTTTGTTCAATACTTCAATGTTGGGATTAGTTACTAGTTCGAATTTGATACAAATTTATATTTTTTGGGAATTAGTTGGAATGTGTTCTTATCTATTAATAGGGTTTTGGTTCACACGACCCGCTGCGGCAAACGCTTGTCAAAAAGCGTTTGTAACTAATCGGATAGGCGATTTTGGTTTATTATTAGGAATCCTAGGTTTTTATTGGCTAACGGGCAGTTTCGAATTTCAAGATTTGTTCGAAATATTTAATAACTTGATTTATAATAATGAGGTTCCTTTTTTATTTGTTACTTTATGTGCCTGTTTATTATTTGCCGGTGCAGTTGCTAAATCTGCGCAATTTCCTCTTCATGTATGGTTACCTGATGCCATGGAGGGGCCTACTCCTATTTCGGCTCTTATACATGCTGCCACTATGGTAGCAGCGGGAATTTTTCTTGTCGCCCGCCTTCTTCCTCTTTTCATAGTTATACCTTACATAATGAATCTAATATCTTTGATAGGTATAATAACGGTATTATTAGGGGCTACTTTAGCCCTTGCTCAAAAAGATATTAAGAGGGGTTTAGCCTATTCTACAATGTCCCAACTGGGCTATATGATGTTAG-------CTCTAGGTATGGGGTCTTATCGAGCCGCTTTATTTCATTTGATTACTCATGCTTATTCGAAAGCATTGTTGTTTTTAGGATCYGGATCAATTATTCATTCCATGGAAGCTATTGTTGGATATTCTCCAGAGAAAAGCCAGAATATGGTTTTTATGGGCGGTTTAAGAAAGCATGTGCCCGTTACACAAATTGCTTTTTTAGTAGGTACGCTTTCTCTTTGTGGTATTCCACCCCTTGCTTGTTTTTGGTCCAAAGATGAAATTCTTAGTGACAGTTGGTTGTATTCACCTATTTTTGCAATAATCGCTTGGTCCACCGCCGGATTAACAGCATTTTATATGTTTCGAATCTATTTACTTACTTTTGAAGGACATTTAAACATTTATTTTCAAAAATACAGTGGCAAAAAAAGGAGCTCTTTCTATTCAATAAAACTATGGGGTAAAGAAGAGCAAAAAATGATTAACAGAAATTTTCGTTTATTTCCTTTATTAACAATGAAGAAAAACGA---------------------GAAGCCAT---ATATAATCGGTGGTAATGTAAAAAAAAGAG-------CTCTTATTACTATTACGAATTTTGGCTACAAGGAGGCTTTTT------CTTATCCTCATGAATCAGATAATACTATGCTATTTCCTATGCTTATATTGCTTCTATTTACTTTATTTGTTGGAGCTATAGCAATTCCTTTTAATC----AAGAAAGAG---------------TGGATATATTATCAAAATTATTAACTCCATCTATAAATCTTTTACATCAAAATTCAAATGATTTTGAGGATTCGTATCAATTTTTAACAAATGCAACTTTTTCGGTGAGTATAGCTTGTTTCGGAATATTTACAGCATTCCTTTTATATAAGCCTTTTTATTCATCTTTACAAAATTTGAACTTACTAAATTCGTTTGCGAAAAGGGG---------TCCTAAAAGGATTTTATTGGATAAAATAATATATTTGATATATGATTGGTCATATAATCGTGGTTACATAGATACGT-----------------------------------------------------------------------------------------------------------------------------------------------TGTTGGATTCAAAGCTGGTGTTAAAGAGTATAAATTGACTTATTATACTCCTGAATATGAAGTCAAAGATACTGATATCTTGGCAGCCTTCCGAGTAACTCCTCAACCCGGAGTTCCGCCTGAGGAAGCGGGGGCCGCGGTAGCTGCTGAATCTTCTACTGGTACATGGACAACCGTGTGGACCGATGGGCTTACCAGCCTTGATCGTTACAAAGGGCGATGCTACCACATTGAGCCCGTTGCTGGAGAAGAAGAACAATATATATGTTATGTAGCTTACCCCTTAGACCTTTTTGAAGAAGGTTCTGTTACTAACATGTTTACTTCCATTGTGGGTAATGTATTTGGGTTCAAAGCCCTGCGCGCTCTACGTCTAGAGGATCTGCGAATCCCTATTGCTTATGTTAAAACTTTCCAAGGCCCACCTCATGGTATCCAGGTTGAAAGAGATAAATTGAACAAGTATGGTCGCCCCCTATTAGGATGTACTATTAAACCTAAATTGGGGTTATCCGCTAAGAACTACGGTAGAGCAGTTTATGAATGTCTACGTGGTGGACTTGATTTTACCAAAGATGATGAGAATGTGAACTCCCAACCATTTATGCGCTGGAGAGACCGTTTCTTATTTTGTGCCGAAGCACTTTATAAAGCACAGGCTGAAACAGGTGAAATCAAAGGGCATTACTTGAATGCTACTGCGGGTACATGTGAAGAAATGATGAAAAGGGCCATATTTGCCAGAGAATTGGGAGTTCCTATCGTAATGCATGACTACTTAACAGGTGGGTTCACTGCAAATACTAGCTTGGCTCATTATTGCCGAGATAATGGTCTACTTCTTCACATCCACCGCGCAATGCACGCAGTTATTGATAGACAGAAGAATCATGGTATGCACTTCCGTGTACTAGCTAAAGCTTTACGTATGTCTGGTGGAGATCATATTCACTCTGGTACAGTAGTAGGTAAACTTGAAGGAGAAAGGGACATAACCTTGGGCTTTGTTGATTTACTACGTGATGATTTTATTGAAAAAGATCGAAGCCGTGGTATTTATTTCACTCAAGATTGGGTTTCTATGCCAGGTGTTCTGCCTGTAGCTTCGGGTGGTATTCACGTTTGGCATATGCCTGCTTTGACCGAGATCTTTGGAGATGATTCCGTACTACAATTCGGTGGAGGAACTTTAGGACACCCTTGGGGAAATGCACCGGGTGCCGTAGCTAATCGAGTAGCTTTAGAAGCATGTGTAAAAGCTCGTAATGAGGGACGTGACCTTGCCCGCGAGGGTAATGAAATTATCCGCGAGGCTGCCAAATGGAGTCCTGAACTAGCTGCTGCTTGTGAAGTATGGAAGGAGATCAAATTTGAATTCGAGGCAATGGATACTATCTAA
>Aquilaria
????????????????????????????????????AAAAAACTTGGACGTATTTCTCAAATTATTGGTCCAGTACTAGATGTAGTCTTTCCTCGGGGCAAGATGCCTAATATCTACAACGCTTTGGTAGTTAAGGGTCGAGATACTGCTGGTCAACAAATTAATGTGACTTGTGAAGTACAGCAATTATTAGGAAATAATCGAGTTAGGGCTGTGGCTATGAGTGCTACAGATGGTCTAATGAGAGGAATGGAAGTGATTGACACGGGAACTCCTCTAAGTGTTCCGGTTGGAGGAGCAACCCTAGGACGAATTTTCAACGTGCTTGGAGAGCCCGTTGATAATTTAGGTCCTGTGGATACTCGCACAACATCCCCTATTCATAAATCCGCACCCGCTTTTATACAATTAGATACAAAATTATCTATTTTTGAAACAGGAATTAAAGTAGTAGATCTTTTAGCTCCTTATCGTCGTGGAGGAAAAATCGGGCTATTCGGGGGGGCTGGGGTAGGGAAAACAGTACTCATTATGGAATTGATCAACAACATTGCCAAAGCTCATGGGGGTGTATCTGTATTTGGCGGAGTAGGTGAACGTACTCGCGAAGGAAATGATCTTTACATGGAAATTAAAGAATCTGGAGTAATTAATGAAAAAGATCTTGCGGAATCAAAAGTGGCTCTAGTTTACGGTCAAATGAATGAACCACCGGGAGCTCGTATGAGAGTTGGGTTGACTGCCCTAACTATGGCAGAATATTTCCGAGATGTTAATGAACAAGACGTACTTCTATTTATCGACAATATCTTCCGTTTTGTCCAAGCAGGATCCGAAGTATCCGCCTTATTGGGTAGAATGCCCTCCGCTGTGGGTTATCAACCCACCCTTAGTACTGAAATGGGTTCTTTACAAGAAAGAATTACTTCTACTAAAAAAGGATCCATAACTTCTATTCAAGCAGTTTATGTACCTGCGGATGATTTGACCGACCCTGCTCCTGCCACAACATTTGCACATTTAGATGCTACTACCGTCCTATCAAGAGGATTAGGTGCTAAGGGTATCTACCCAGCNGTGGATCCTTTAGATTCAACATCAACTATGCTCCAACCTCGGATCGTTGGTAACGAACATTATGAAACTGCGCAAAGAGTTAAGCAAACCTTACAACNGTACAAAGAACTTCAGGACATTATAGCTATCCTTGGGTTGGACGAATTGTCCGAAGAGGATCGATTAACTGTAGCAAGAGCGCGAAAAATTGAGCGTTTCTTATCACAGCCCTTTTTCGTAGCGGAAGTATTTACCGGTTCCCCAGGGAAATATGTTGGTCTAGCAGAAACAATTAGAGGGTTTAAATTGATCCTTTCCGGAGAATTAGACGGTCTTCCTGAGCAGGCCTTTTATTTGGTAGGTAACATCGATGAAGCTACTGCGAA???????????????????????????????????????????????????GTAGGTGAACCTGCGGAAGGATCATTGTCGATT-?CCTGCACA-GCAGCATGACCCGTGAACGT-TAATAA--CAATGTGCCGAGTTGGAATTG-TGTCGTTACGCTCCATTC---------CTCCTCGGTT------------------------------------------------------------------GGCCCTTGTGGCCGTCATAACCAA-------------CCCCGGCGCGGACT--GTGCCAAGGAAC-------TTGATCACATAATATGTTTG--------CC--CCGTGCACCCAGAAATGGGGCGTTGGGGATCAAGCG-------------TTGAAACGAATCTAAAATGACTCCCGGCAACGGATATCTCGGCTCTCGCATCGATGAAGAACGTAGCGAAATGCGATACTTGGTGTGAATTGCAGAATCCCGTGAACCATCGAGTCTTTGAACGCAAGTTGCGCCCCAAGCCTTTGGGCCGAGGGCACGTCTGCCTGGGTGTCACGCA--TTGTAGCCCC--C-CACCCTCGTG---TAATGTCTGTGAGGGCTG-TGTG----CGGCTGATACTGGCCTTCCCGTATGCACAGCAAT-GCGGTTGGCCCAAATGGAGGAACCCAGG-GC--GGTGTATGCCATGATGAGCGGTGGT--GTGTCTTAGCCTGC--CGTCGTTAGAGCATCATGTGCATCATGCCCTTGAGGT-GTGTTTCGTGGACAACCCC-----GACGCA----------ATC-------ATAGCG----------CGCATCGCGACCCCAGGTCAG-GCGGGAGCACCC??????????????????????????????????????????????????????????????????????????????????????????????????????????????????????????????????????????????????????????????????????????????????????????????????????????????????????????????????????????????????????????????????????????????????????????????????????????????????????????????????????????????????????????????????????????????????????????????????????????????????????????????????????????????????????????????????????????????????????????????????????????????????????????????????????????????????????????????????????????????????????????????????????????????????????????????????????????????????????????????????????????????????????????????????????????????????????????????????????????????????????????????????????????????????????????????????????????????????????????????????????????????????????????????????????????????????????????????????????????????????????????????????????????????????????????????????????????????????????????????????????????????????????????????????????????????????????????????????????????????????????????????????????????????????????????????????????????????????????????????????????????????????????????????????????????????????????????????????????????????????????????????????????????????????????????????????????????????????????????????????????????????????????????????????????????????????????????????????????????????????????????????????????????????????????????????????????????????????????????????????????????????????????????????????????????????????????????????????????????????????????????????????????????????????????????????????????????????????????????????????????????????????????????????????????ACGGATCTATTTCTATGGAAAAATCGAACATCTTGTAGAAG------TCTTTTCTAATGATTTTCAGAACAACCTATGCTTGTTCAAGGATCCCTTCATACATTTTGTTAGATATCAAGGAAAATCTATTCTTGCTTCAAATGATACGCCTCTTCTGATGAATAAGTGGAAATATTACTTTATCAATTTATGGCAATATCATTTTTATGTGTGG---TCTCAATCAGGA------GGGGTCCGTATAAACCAATTATGCAAATATTCTCTTGACTTTCTAGGCTATCTTTCAAATGTGCGATTAAATCCTTCAGTGGTACGCAGTCAAATGCTAGAAAACTTCTTTCTAATAGA------TAATACTATTAAAAAGCTAGATACAAAAATTCCAATGATTTCTCTGATTGGATCATTGTCTAAAGCGAATTTTTGTAACGCATCGTGTCATCCTATTAGTAAGCCAACTTGGGTCGATTCATCAGATTCTGATATTATCGACCGATTTTTGCGTATATGCAGAAATTTTTCTCATTATCACAGCGGATCCTCA????????????????????????????????????????????????????????????????????????????????????????????????????????????????????????????????????????????????????????????????????????????????????????????????????????????????????????????????????????????????????????????????????????????????????????????????????????????????????????????????????????????????????????????????????????????????????????????????????????????????????????????????????????????????????????????????????????????????????????????????????????????????????????????????????????????????????????????????????????????????????????????????????????????????????????????????????????????????????????????????????????????????????????????????????????????????????????????????????????????????????????????????????????????????????????????????????????????????????????????????????????????????????????????????????????????????????????????????????????????????????????????????????????????????????????????????????????????????????????????????????????????????????????????????????????????????????????????????????????????????????????????????????????????????????????????????????????????????????????????????????????????????????????????????????????????????????????????????????????????????????????????????????????????????????????????????????????????????????????????????????????????????????????????????????????????????????????????????????????????????????????????????????????????????????????????????????????????????????????????????????????????????????????????????????????????????????????????????????????????????????????????????????????????????????????????????????????????????????????????????????????????????????????????????????????????????????????????????????????????????????????????????????????????????????????????????????????????????????????????????????????????????????????????????????????????????????????????????????????????????????????????????????????????????????????????????????????????????????????????????????????????????????????????????????????????????????????????????????????????????????????????????????????????????????????????????????????????????????????????????????????????????????????????????????????????????????????????????????????????????????????????????????????????????????????????????????????????????????????????????????????????????????????????????????????????????????????????????????????????????????????????????????????????????????????????????????????????????????????????????????????????????????????????????????????????????????????????????????????????????????????????????????????????????????????????????????????????????????????????????????????????????????????????????????????????????????????????????????????????????????????????????????????????????????????????????????????????????????????????????????????????????????????????????????????????????????????????????????????????????????????AAAGAGTACAAATTGACTTATTATACTCCTGAATATGAAACCAAAGATACTGATATCTTGGCAGCATTCCGAGTAACTCCTCAACCTGGAGTTCCGCCTGAGGAAGCAGGGGCTGCGGTAGCTGCTGAATCTTCTACTGGTACATGGACAACTGTGTGGACCGACGGGCTTACCAGCCTTGATCGTTACAAAGGGCGATGCTACCACATCGAGCCCGTTGCTGGGGAAGAAAATCAATATATATGTTATGTAGCTTACCCCTTAGACCTTTTGGAAGAGGGTTCTGTTACTAACATGTTTACTTCCATTGTTGGTAATGTATTTGGGTTCAAAGCCCTGCGCGCTCTACGTCTAGAAGATCTGCGAATCCCTACTTCTTATATTAAAACTTTCCAAGGTCCGCCTCATGGCATCCAAGTTGAAAGAGATAAATTGAACAAGTACGGCCGTCCCCTATTGGGATGTACTATTAAACCTAAATTGGGGTTATCCGCTAAAAACTACGGTAGAGCGGTTTATGAATGTCTACGTGGTGGACTTGATTTTACCAAAGATGATGAGAATGTGAACTCCCAACCATTTATGCGTTGGAGAGACCGTTTCTTATTTTGTGCCGAAGCACTTTTTAAAGCACAGGCTGAAACAGGTGAAATCAAAGGGCATTACTTGAATGCTACTGCGGGTACATGCGAAGAAATGATCAAAAGGGCTGTATTTGCCAGAGAATTAGGAGCTCCTATCGTAATGCATGACTATTTAACGGGGGGATTCACGGCAAATACTAGCTTGGCTCATTATTGCCGAGATAATGGTCTCCTTCTTCACATCCATCGCGCAATGCACGCAGTTATTGATAGACAGAAGAATCACGGCATGCACTTCCGCGTACTAGCTAAAGGCTTACGTATGTCTGGTGGAGATCATATTCACGCTGGTACAGTAGTAGGTAAACTTGAAGGAGAAAGAGACATAACTTTGGGTTTTGTTGATTTACTACGTGATGATTTTATTGAAAAAGATAGAAGCCGTGGTATTTATTTCACTCAAGATTGGGTCTCTCTACCAGGTGTTATACCGGTAGCTTCGGGGGGTATTCACGTTTGGCATATGCCTGCTTTGACCGAGATCTTTGGTGATGATGCCGTACTACAATTTGGTGGAGGAACTTTAGGACACCCTTGGGGAAATGCACCGGGTGCCGTCGCTAATCGAGTAGCTCTAGAAGCATGTGTACAAGCTCGTAATGAGGGACGTGATCTTGCTCGCGAGGGTAATGAAATTATCCGTACGGCTAGCAAATGGAGTCCTGAACTAGCTGCTGCTTGTGAAGTATGGAAAGAGATCAAATTTGAATTCCAAGCAGTGGATACTTTGGAT
>Bastardiopsis
????????????????????????????????????????????????????????????????????????????????????????????????????????????????????????????????????????????????????????????????????????????????????????????????????????????????????????????????????????????????????????????????????????????????????????????????????????????????????????????????????????????????????????????????????????????????????????????????????????????????????????????????????????????????????????????????????????????????????????????????????????????????????????????????????????????????????????????????????????????????????????????????????????????????????????????????????????????????????????????????????????????????????????????????????????????????????????????????????????????????????????????????????????????????????????????????????????????????????????????????????????????????????????????????????????????????????????????????????????????????????????????????????????????????????????????????????????????????????????????????????????????????????????????????????????????????????????????????????????????????????????????????????????????????????????????????????????????????????????????????????????????????????????????????????????????????????????????????????????????????????????????????????????????????????????????????????????????????????????????????????????????????????????????????????????????????????????????????????????????????????????????????????????????????????????????????????????????????????????????????????????????????????????????????????????????????????????????????????????????????TCGAAA-?CCTGCCTA-GCAGAACGACCCGCGAATGTGTTATCATACAAAACACCGAGAGAGTGCGGGTGCAATGTTGCCCCAATC---------CCTCTCGATGTCTTGGTGTGTTTGGTCTTGCCTCAAC-----CCACCTCGTGTGGATGAGTTGCAAGTTCCAT---CCACTCCAAGGCAAAACCAACAAC-------------CCCCGGCGCGAATC--GCGCCAAGGAAT--TTAAATGAAAAGAGT-GCACGT-CA--------CTG-TCCTCAACCCGTCCGCGGAGTTTGTGCGGGAGTGTCGCTGTTACTTTTGTCGTGAAA-ATACAAAACGACTCTCGGCAACGGATATCTCGGCTCTCGCATCGATGAAGAACGTAGCGAAATGCGATACTTGGTGTGAATTGCAGAATCCCGTGAACCATCGAGTCTTTGAACGCAAGTTGCGCCCCAAGCCATTAGGCCGAGGGCACGTCTGCCTGGGTGTCACGCA--TCGTCGCCCCCATCAAACCTC----GAGCTTCTCGGCTCAGGTCAGTTTG----TGGGCGGAAATTGGCTTCCCGTGCGCTCACCGTGCCCGGTTAGCCTAAA-AATGAGTCTTCGGCGA--TGA-AGTGCCGCGACAATCGGTGGG--AATGCTT--TTTGCTGCCTCGTTCGAA-GTCGTGTGTGC---------------TCGTCGATTTTGACACTAT------GACCC----------TTTTGGCATCACAATGTTGG--TGCTCGCATCG???????????????????????????????????????????????????????????????????????????????????????????????????????????????????????????????????????????????????????????????????????????????????????????????????????????????????????????????????????????????????????????????????????????????????????????????????????????????????????????????????????????????????????????????????????????????????????????????????????????????????????????????????????????????????????????????????????????????????????????????????????????????????????????????????????????????????????????????????????????????????????????????????????????????????????????????????????????????????????????????????????????????????????????????????????????????????????????????????????????????????????????????????????????????????????????????????????????????????????????????????????????????????????????????????????????????????????????????????????????????????????????????????????????????????????????????????????????????????????????????????????????????????????????????????????????????????????????????????????????????????????????????????????????????????????????????????????????????????????????????????????????????????????????????????????????????????????????????????????????????????????????????????????????????????????????????????????????????????????????????????????????????????????????????????????????????????????????????????????????????????????????????????????????????????????????????????????????????????????????????????????????????ATTACGGTTCTCTCTCTACGAGTA---------TTGTAATTCGAAGAATTTTATTACTTCAAAGAAATCTATTTCGATTTTT---------AATCCAAGATTATTCTTGTTCCTATATAATTCTCATGTATGTGAATACGAGTCCATTTTCCTTTTTCTCCGTAATCAATCTTCTCATTTACGATCAACATCTTCTGGAGTCTTTCTTGAACGAATTCATTTCTATGGAAAAATAGAGTATCTTGTAGAAG------TCTTTTATAATGATTTTCAGACTAACTTATGGTTGTTCAAAGACCCTTTGATCCATTTTATTAGGTATCAAGGAAAGTCAATTTTGGCTTCAAAGGATACGTCTCTTCTGATGAATAAGTGGAAATATTACTTTGTCGATTTATGGCAATATCATTTTTACATGTGG---ACTCAATTAGGA------AGAGTCCGTATAAATCAATTATCTAAATATTCTCTTGACTTTCTGGGCTATCTTTCAAGTGTGCGATTAAATCCTTCGGTGGTACGGAGTCAAATGCTAGAAAATTCATTTTTAATAGA------TAATGCTATGAAGACGTTGGATACAAGAATTCCAATTATTTCTCTTATTGGATCATTGTCTAAGGCGAAATTTTGTAACACATTAGGGCATCCCATTAGTAAGCCGGCGTGGGCCGATTCCTCCGATTCTGATATTATTGACCGATTTGTGCGTATATGCAGAAACCTTTCTCATTATCACAGTG--------------------------------------------------------------------------------------------------------------------------------------------------------------------------------------------------------------------------------------------------------------------------------------------------------------------------------------------------------------------------------------------------------------------------------------------------------------------------------------------------------------------------------------------------------------------------------------------------------------------------------------------------------------------------------------------------------------------------------------------------------------------------------------------------------------------------------------------------------------------------------------------------------------------------------------------------------------------------------------------------------------------------------------------------------------------------------------------------------------------------------------------------------------------------------------------------------------------------------------------------------------------------------------------------------------------------------------------------------------------------------------------------------------------------------------------------------------------------------------------------------------------------------------------------------------------------------------------------------------------------------------------------------------------------------------------------------------------------------------------------------------------------------------------------------------------------------------------------------------------------------------------------------------------------------------------------------------------------------------------------------------------------------------------------------------------------------------------------------------------------------------------------------------------------------------------------------------------------------------------------------------------------------------------------------------------------------------------------------------------------------------------------------------------------------------------------------------------------------------------------------------------------------------------------------------------------------------------------------------------------------------------------------------------------------------------------------------------------------------------------------------------------------------------------------------------------------------------------------------------------------------------------------AGTGTTGGATTCAAAGCTGGTGTTAAAGAGTATAAATTGACTTATTATACTCCGGAATATGAAGTCAAAGAGACTGATATCTTGGCAGCCTTCCGAGTAACTCCCCAACCCGGAGTTCCGGCTGAGGAAGCGGGGGCCGCGGTAGCTGCTGAATCTTCTACTGGTACATGGACAACCGTGTGGACCGATGGGCTTACCAGCCTTGATCGTTACAAAGGGCGATGCTACCACATTGAGCCCGTTGCTGGAGACGAAGATCAATATATATGTTATGTAGCTTACCCCTTAGACCTTTTTGAAGAAGGTTCTGTTACTAACATGTTTACTTCCATTGTGGGTAATGTATTTGGGTTCAAAGCCCTGCGCGCTCTACGTTTAGAAGATCTGCGAATCCCTATTGCTTATATTAAAACTTTCCAAGGCCCGCCTCATGGCATCCAGGTTGAAAGAGATAAATTGAACAAGTATGGTCGCCCCCTATTAGGATGTACTATTAAACCTAAATTGGGGTTATCCGCTAAGAACTACGGTAGAGCAGTTTA???????????????????????????????????????????????????????????????????????????????????????????????????????????????????????????????????????????????????????????????????????????????????????????????????????????????????????????????????????????????????????????????????????????????????????????????????????????????????????????????????????????????????????????????????????????????????????????????????????????????????????????????????????????????????????????????????????????????????????????????????????????????????????????????????????????????????????????????????????????????????????????????????????????????????????????????????????????????????????????????????????????????????????????????????????????????????????????????????????????????????????????????????????????????????????????????????????????????????????????????????????????????????????????????????????????????????????????
>Brachychiton
ACTACTTCTGTTCCTGGAGTTTCCACGCTTGAAAAAGAAAATCTGGGACGTATTTCTCAAATCATCGGGCCAGTACTGGATGTAGCCTTTCCCCCGGGCAAGATGCCTAATATTTACAACGCTTTGGTAGTTAAGGGTCGAGATACCGTCGGTCAACAAATTAATGTAACTTGTGAGGTACAGCAATTATTAGGAAATAATCGAGTTAGAGCTGTAGCTATGAGCGCTACAGATGGGCTAATGAGAGGAATGGAAGTGATTGACACGGGAGCTCCTCTAAGTGTTCCAGTCGGCGGAGCGACCCTAGGACGAATTTTTAACGTGCTTGGGGAGCCCGTTGATAATTTAGGTCCTGTAGATACTCGCACAACATCCCCTATTCATAAACCTGCGCCCGCTTTCATACAATTAGATACAAAATTATCTATTTTTGAAACAGGAATTAAAGTAGTCGATCTTTTAGCTCCTTATCGTCGTGGAGGAAAAATCGGACTATTTGGGGGAGCTGGGGTAGGTAAAACAGTACTCATTATGGAATTGATCAACAACATTGCCAAAGCTCATGGGGGTGTATCCGTATTTGGCGGAGTAGGTGAACGTACTCGTGAAGGAAATGATCTTTACATGGAAATGAAAGAATCAGGAGTAATTAATGAACAAAATCTTGCGGAATCAAAAGTGGCTTTAGTCTACGGTCAGATGAATGAACCGCCAGGAGCTCGTATGAGAGTTGGGTTGACTGCCCTAACTATGGCTGAATATTTCCGAGATGTTAATGAACAAGACGTACTTCTATTTATAGACAATATCTTCCGTTTTGTCCAAGCGGGATCCGAAGTATCTGCCTTATTGGGTAGAATGCCTTCCGCTGTGGGTTATCAACCCACCCTTAGTACCGAAATGGGTTCTTTACAAGAAAGAATTACTTCTACCAAGGAGGGATCCATAACTTCTATTCAAGCAGTTTATGTACCCGCGGATGATTTGACCGACCCTGCCCCGGCCACAACATTTGCGCATTTAGATGCTACTACCGTACTATCAAGAGGATTAGCTGCCAAAGGTATCTATCCAGCGGTAGATCCTTTAGACTCAACGTCAACTATGCTCCAACCTCGAATCGTTGGTGAGGACCATTATGAAACTGCGCAAAGGGTTAAGCAAACCTTACAACGTTACAAAGAACTTCAGGACATTATAGCTATCCTTGGGTTGGACGAATTGTCCGAAGAGGATCGCTTAACCGTAGCAAGAGCGCGAAAAATTGAGCGTTTCTTATCACAACCCTTTTTCGTAGCGGAAGTATTTACTGGTTCCCCGGGGAAATATGTTGGCCTAGCAGAAACAATTAGAGGATTTAAATTGATCCTTTCCGGAGAATTAGACGGTCTTCCTGAACAGGCCTTTTATTTGGTAGGTAACATCGATGAAGCTACTGCGAAGGCTACGAACTTAGAAATGGAGAGCAAATTGAAGAA?????????????????TGGTGTGCGA---------------------------------?------------------------TAACACACCC-GAAGGGGGCCAGGATGCCACCAAGCTCCGAAC---------CCCCTTCGAGTCGCGGCGAGGGTGACGGTTGCTTCGC--TTTGCCATCGAGGCAGGCGGGGTGCCTGCTCTC----CTCGTCCGCGGCACAATAACGAAC-------------CCCCGGCGCGAATC--GCGCCAAGGAACCGTAAAGAA----AAAGAGCACGTTGC--------TCG-TCGCTGGCCCGTTCGCGGTGAGTGAGC--GCGGCCTCGTGTCTCCTTTCCTAATAAA-ATCTAAAACGACTCTCGGCAACGGATATCTCGGCTCTCGCATCGATGAAGAACGTAGCGAAATGCGATACTTGGTGTGAATTGCAGAATCCCGTGAACCATCGAGTCTTTGAACGCAAGTTGCGCCCCAAGCCATTAGGCCGAGGGCACGCCTGCCTGGGTGTCACGCA--TCGTCGCCCCC-AACGACCCT-----------------CACGGGTCGGAA----GGGACGGAAAATGGCCTCCCGTGAGCTACTCGCTCGCGGTTGGCCCAAA-TGCGAGTCCTCGGCGA--CGGTAGCGCCGGGACGATCGGTGGT--AATGCCTCATAGGC-TTCCCTCGTCC-GTCGTAGCAAGCGC-------------CCTTCGTCCGACCCCC-TT------GACCC----------TGAACGCATCGTTTCGACGA--T???????????????????????????????????????????????????????????????????????????????????????????????????????????????????????????????????????????????????????????????????????????????????????????????????????????????????????????????????????????????????????????????????????????????????????????????????????????????????????????????????????????????????????????????????????????????????????????????????????????????????????????????????????????????????????????????????????????????????????????????????????????????????????????????????????????????????????????????????????????????????????????????????????????????????????????????????????????????????????????????????????????????????????????????????????????????????????????????????????????????????????????????????????????????????????????????????????????????????????????????????????????????????????????????????????????????????????????????????????????????????????????????????????????????????????????????????????????????????????????????????????????????????????????????????????????????????????????????????????????????????????????????????????????????????????????????????????????????????????????????????????????????????????????????????????????????????????????????????????????????????????????????????????????????????????????????????????????????????????????????????????????????????????????????????????????????????????????????????????????????????????????????????????????????????????????????????????????????????????????????????????????TCTTCTTTGCATTTATTACGTTTCTCTCTCTACGAGTA---------TTGTAATTTGAAGAGTTTTCTTACTCCAAAGAAATCTATTTCGATTTTT---------AATCCAAGATTATTCTTGTTCCTATATAATTCTCATGTATGTGAATACGAATCCATTTTCCTTTTTCTCCGTAACCAATCTTCTCATTTACGATCAACATATTCTGGAGTCTTTCTTGAACGCATTTATTTCTATGGAAAAATAGAGTATCTTGTAGAAG------TCTTTTATAATGATTTTCAGAACAACCTATGGTTGTTCAAAGACCCTTTCATACATTTTATTAGGTATCAAGGAAAGGCAATTCTGGCCTCAAAAGATACGTCTCTTCTGATGAATAAGTGGAAATATTACTTTGTCGATTTATGGCAATATTATTTTTACATGTGG---TCTCAATCAGGA------AGAGTCCGTATAAATCAATTATCTAAATATTCTCTCGACTTTCTGGGCTATCTTTCAAGTGTGCGATTAAATGCTTCAGTGGTACGGAGTCAAATGCTAGAAAATTCTTTTATAATAGA------TAATGCTATGAAGAAGTTGGATACAAGAATTCCAATTATTTCTCTCATTGGATCATTGTCTAAAGCGAAATTTTGTAACACATTAGGGCATCCCATTAGTAAGCCGACGTGGTCCGATTCTTCCGATTCTGATATTATTGACCGATTTGTGCGTATATGCAGAAATCTTTCTCATTATCACAGTGGATCTTCAAAAAAAAAGAGTTTGTATCGAATAAAATAT???????????????????????????????????????????????????????????????????????????????????????????????????????????????????????????????????????????????????????????????????????????????????????????????????????????????????????????????????????????????????????????????????????????????????????????????????????????????????????????????????????????????????????????????????????????????????????????????????????????????????????????????????????????????????????????????????????????????????????????????????????????????????????????????????????????????????????????????????????????????????ATGGAGCATACATATCAATATTCATGGATCATACCTTTTGTGCCACTTCCCATTCCTATTTTAATAGGAATGGGACTCCTACTTTTTCCGACGGCAACAAAAAATCTTCGTCGTATGTGGGCTTTTCCCAATATTTTATTGTTAAGTATAGTTATGATTTTTTCGGTCGATCTGTCTATTCAGCAAATAAATAGAAGTTCTATCTATCAATATGTATGGTCGTGGACCATCAATAATGATTTTTCTTTCGAGTTTGGCTACCTTATTGATTCACTTACCTCTATTATGTCAATATTAATCACTACTGTTGGAATTTTTGTTCTTATTTATAGTGACAATTATATGTCTCATGATCAAGGATATTTGAGATTTTTTGCTTATATGAGTTTGTTCAATACTTCAATGTTGGGATTAGTTACTAGTTCGAATCTGATACAAATTTATATTTTTTGGGAATTAGTTGGAATGTGTTCTTATCTATTAATAGGGTTTTGGTTCACACGACCCGCTGCGGCAAACGCTTGTCAAAAAGCGTTTGTAACTAATCGGATAGGCGATTTTGGTTTATTATTAGGAATCTTAGGTTTTTATTGGATAACGGGAAGTTTCGAATTTCAAGATTTGTTCGAAATATTTAATAACTTGATTTATAATAATGAGGTTCATTTTTTATTTGTTACTTTATGTGCCTCTTTATTATTTGCCGGCGCAGTTGCTAAATCTGCGCAATTTCCCCTTCATGTATGGTTACCTGATGCCATGGAGGGGCCTACTCCTATTTCGGCTCTTATACATGCTGCCACTATGGTAGCAGCGGGAATTTTTCTTGTAGCCCGCCTTCTTCCTCTTTTCATAGTTATACCTTACATAATGAATCTAATATCTTTGATAGGTATAATAACAGTATTATTAGGGGCTACTTTAGCTCTTGCTCAAAAAGATATTAAGAGGGGTTTAGCCTATTCTACAATGTCCCAACTGGGTTATATGATGTTAG-------CTCTAGGTATGGGGTCTTATCGAGCCGCTTTATTTCATTTGATTACTCATGCTTATTCGAAGGCATTGTTGTTTTTAGGATCCGGATCAATTATTCATTCCATGGAAGCTATTGTTGGATATTCTCCAGATAAAAGCCAGAATATGGTTTTTATGGGCGGTTTAAGAAAGCATGTGCCAATTACACAAATTGCTTTTTTAGTGGGTACACTTTCTCTTTGTGGTATTCCACCCCTTGCTTGTTTTTGGTCCAAAGATGAAATTCTTAGTGACAGTTGGTTGTATTCACCGATTTTTGCAATAATAGCTTGGTCCACCGCCGGATTAACAGCATTTTATATGTTTCGGATCTATTTACTTACTTTTGAAGGACATTTAAACATTCATTTTCAAAATTATAGTGGCAAAAGAAGTAGCTCGTTCTATTCAATAAAACTATGGGGTAAAGAAGAGCAAAAAATGATTAACAGAAATTTTCGTTTATCTCCTTTATTAACAATGAATAATAACGA---------------------GAAGCCAT---ATAGAATTGGTGGTAATGTAAAAAAAGGGG-------TTCTTATTACTATTACTAATTTTAGCTACAAGAAGGCTTCTT------CTTATCCTCATGAATCGGATAATACTATGCTATTTCCTATGCTTATATTGGTTCTATTTACTTTATTTGTTGGAGCCATAGCAATTCCTTTTAATC----AAGAAGGAAT---------ACATTTGAATATATTATCCAAATTATTAACTCCATCTATAAATCTTTTACATCAAAATTCAAATGATTTTGAGGATTGGTATCAATTTTTAACAAATGCAACTTTTTCAGTGAGTATAGCGTGTTTCGGAATATTTACAGCATTCCTTTTATATAAGCCTTTTTATTCATCTTTACAAAATTTGAACTTACTAAATTCGTTTGCGAAAAGGGG---------TCCTAAAAGAATTCTCTTGGATAAAATAATATATTTGATATACGATTGGTCATATAATCGTGGTTACATAGATACGTTTTATTCAATATCCTTAACAAAAGGTATAAGAGGATTGGCTGACCTAACTCATTTTTTTGATAGGCGAGTAATCGATGGAATTACAAATGGAGTAGGCATTACAAGTTTTTTTGTA??????????????????TAAAGCAAGTGTTGGATTCAAAGCTGGTGTTAAAGAGTATAAATTGACTTATTATACTCCTGAATATGAAGTCAAAGATACTGATATCTTGGCAGCCTTCCGAGTAACTCCTCAACCCGGGGTTCCGCCTGAGGAAGCAGGGGCCGCGGTAGCTGCTGAATCTTCTACTGGTACATGGACAACCGTGTGGACCGATGGGCTTACCAGCCTTGATCGTTACAAAGGGCGATGCTACCACATTGAGCCCGTTGCTGGAGAAGAAAATCAATATATATGTTATGTAGCTTACCCCTTAGACCTTTTTGAAGAAGGTTCTGTTACTAACATGTTTACTTCCATTGTGGGTAATGTATTTGGGTTCAAAGCCCTGCGCGCTCTACGTCTAGAGGATCTGCGAATCCCTACTTCTTATACTAAAACTTTCCAAGGCCCGCCTCATGGCATCCAGGTTGAAAGAGATAAATTGAACAAGTACGGTCGCCCCCTATTAGGATGTACTATTAAACCTAAATTGGGGTTATCCGCTAAGAACTACGGTAGAGCAGTTTATGAATGTCTACGTGGTGGACTTGATTTTACCAAAGATGATGAGAATGTGAACTCCCAACCATTTATGCGCTGGAGAGACCGTTTCTTATTTTGTGCCGAAGCACTTTATAAAGCACAGGCTGAAACAGGTGAAATCAAAGGGCATTACTTGAATGCTACTGCGGGTACATGTGAAGAAATGATGAAAAGGGCCGTATTTGCCAGAGAATTGGGAGTTCCTATCGTAATGCATGACTACTTAACGGGTGGGTTCACTGCCAATACTAGCTTGGCTCATTATTGCCGAGATAATGGTCTACTTCTTCACATCCATCGCGCAATGCACGCAGTTATTGATAGACAGAAGAATCATGGTATGCACTTTCGTGTACTAGCTAAAGCTTTACGTCTGTCTGGTGGAGATCATATTCACGCTGGTACAGTAGTAGGTAAACTTGAAGGAGAAAGGGACATAACTTTGGGCTTTGTTGATTTACTACGTGATGATTTTATTGAAAAAGATCGAAGCCGTGGTATTTATTTCACTCAAGATTGGGTTTCCCTACCAGGTGTTCTGCCCGTAGCTTCGGGGGGTATTCACGTTTGGCATATGCCTGCTTTGACCGAGATCTTTGGAGATGATTCCGTACTACAATTCGGTGGAGGAACTTTAGGACACCCTTGGGGAAATGCACCGGGTGCCGTAGCTAATCGAGTAGCTTTAGAAGCATGTGTACAAGCTCGTAATGAGGGACGTGACCTTGCCCGCGAGGGTAATGAAATTATCCGCGAGGCTAGCAAATGGAGTCCTGAACTAGCTGCTGCTTGTGAAATATGGAAGGAGATCAAATTTGAATTCGAAGCAATGGATACTTTAGAT
>Byttneria
????????????????????????????????AAAAGAAAATCTGGGACGTATTTCTCAAATCATCGGTCCAGTACTGGATGTAGCCTTTCCCCCGGGCAAGATGCCTAATATTTACAACGCTTTGGTAGTTAAGGGTCGAGATACCGTCGGTCAACAAATTAATGTAACTTGTGAAGTACAGCAATTATTAGGAAATAATCGAGTTAGAGCTGTAGCTATGAGCGCTACAGATGGTCTAATGAGAGGAATGGAAGTGATTGACACGGGAGCTCCTCTAAGTGTTCCAGTCGGCGGAGCGACCCTAGGACGAATTTTTAACGTGCTTGGGGAGCCCATTGATAATTTAGGTCCTGTAGATACTCGCACAACATCTCCTATTCATAAACCTGCGCCCGCTTTCATACAATTAGATACAAAATTATCTATTTTTGAAACAGGAATTAAAGTAGTAGATCTTTTAGCTCCTTATCGTCGTGGAGGAAAAATCGGACTATTTGGGGGGGCTGGGGTAGGTAAAACAGTACTCATTATGGAATTGATCAACAACATTGCCAAAGCTCATGGGGGCGTATCCGTATTTGGCGGAGTAGGTGAACGTACTCGTGAAGGAAATGATCTTTACATGGAAATGAAAGAATCTGGAGTAATTAATGAACAAAATCTTGCGGAATCAAAAGTGGCTTTAGTTTACGGTCAGATGAATGAACCGCCAGGAGCCCGTATGAGAGTTGGGTTGACTGCCCTAACTATGGCGGAATATTTCCGAGATGTTAATGAACAGGACGTACTTCTATTTATAGACAATATCTTCCGTTTTGTCCAAGCGGGATCCGAAGTATCTGCCTTATTGGGTAGAATGCCTTCCGCTGTGGGTTATCAACCCACCCTTAGTACCGAAATGGGTTCTTTACAAGAAAGAATTACTTCTACCAAGNAGGGATCCATAACTTCGATTCAAGCGGTTTATGTACCCGCAGATGATTTGACCGACCCTGCCCCTGCCACAACATTTGCACATTTAGATGCTACTACCGTACTATCAAGAGGATTAGCTGCTAAAGGTATCTATCCAGCGGTAGATCCTTTAGACTCAACGTCAACTATGCTCCAACCTCGGATCGTTGGCGAGGAACATTATGAAACTGCGCAAAGGGTTAAGCAAACCTTACAACGTTACAAAGAACTTCAGGACATTATAGCTATCCTTGGGTTGGACGAATTGTCCGAAGAGGATCGNTTAACCGTAGCAAGAGCGCNAAAAATTGAGCGTTTCTTATCACAACCCTTTTTCGTAGCGGAAGTATTTACAGGTTCCCCGGGGAAATATGTTGGCNTAGCAGNAACAATTAGAGGGTTTAAATTGATCCTTTCCGGAGAATTAGACGNTCTTCCTGAGCAGGCNTTTTATTNGGTAGGTNACATCGATGAAGCTACTGCGAAGGCTACGANCTTAGAANTGGAGAGCA????????????????????????????????????????????????????????????????????????????????????????????????????????????????????????????????????????????????????????????????????????????????????????????????????????????????????????????????????????GGACYACTAACGAAC-------------CCCCGGCGCGAATC--GCGTCAAGGAAT----ATGAAAA-GTAAGGGAGAGCGG-------------TCRTCGCACCGGAAACGGTGAGYGTGACCT-------GTTCCTTT----CCATTGAGAATC-AAAATGACTCTCGGCAACGGATATCTCGGCTCTCGCATCGATGAAGAACGTAGCGAAATGCGATACTTGGTGTGAATTGCAGAATCCCGTGAACCATCGAKTCTTTGAACGCAAGTTGCGCCCAAAGCCATTAGGCCGAGGGCACGTCTGCCTGGGTGTCACGCA--AAGTTGCCCCCCCCAACGT-----------AATATTGAGGATGGAG--------GGGCTCAAAAATGGCCTCCCGTGCGCAACAAGCTCGCGGTTGGCCYAAAAATAAAKCCCGCGACGA--TGTGAATGCCGCGACGGTCGGTGGT--ATGC---------AAAGCTGT--CCCC-GTC--GTGCTCTCG------------TTGTTCGTGGGATATTTTC------GACCC---------TAATGCGTATCTYGAATGA----TGCTCGCTCA????????????????????????????GGCTTTTAAGGGC---TAGCATCTTTTACA--TTTGTATGAAGAAAGGGATTCGTTCATACCATCGGTAGAGTTTGTAAGACCACGACTGATCCAA---GGAGTGGATGGAAAAAAGAGCATGTCGTATCAATGGAGAATTCTAACAATCCATTTTTT--------------------ACGGTC----------CAAAAAAAAGCGTCTTTGATTTTTTGGTTTTGGTGCGGAA-----CAAAAAAATGAATTGAATTCAAAGTTGGGTCGAGTGAATAAACAGCCCCAATTCTAGGGAAA---------------------TAAAAA-----AAAAGTAACGAGCTTCTGTTCTCAA-------TTTGAATGATTCCCCGATCTAATTAAA-------------TTAGTGCCTAATGGGGTAAAGGTTTTTCTCATGAGTAAATTTTTT----------------TTATGAGTCCTAATTATTAGTTATT-----CCCTAAGAATTATCTATCATG-------------AATGTGTAGAAGAAGCAGTATATTGATAAATATATTGATA-AAAGATATTTGA-------------------------------------------------TTTCTAACCATCTT------------------ATAACGAAACATAAATCAA----TTAGAGGGC------------------AAAAGATAGGATAGAGA------------------------------------CGAGGT----ATCTATTCTTTTCTT-ACTAT-AATACCTTGTTTTGA--GTATCGCACTATGTATCATTTGATAACCGATATCTTTT-----------CTTTGGTTCAAATCGAA-TTTGAAATGGAGGAATTGCAAGTATATTTAGAACTAAATAGATCTCGCCAACACGATTTCCTATACCCACTTCTTTTTCGGGAGTATATTTATGCACTTGCTCACGA------TTTAAATAAATCAATGAT---------GGAAGATGAGGGTT------ATGGTAATAAATTCAGTTCACTAATTGTGAAACGTTTAATTATTCGAATGGATCAACAGAACCATTTGATTATTTCTGCTAATGATTCCAACCTAAATTCATTTTTTGGGCATAACAATAATTTGTATTCTCAAATGATATCGGCGGGATTTGCAGTCATTGTGGAAATTCCATTTTCCTTACGATTAGTATCTTATTCACAAGGAAAAGAA---GTAGCAAAATCTCATGATTTACAATCAATTCATTCAATATTTCCTTTTTTAGAGGACAAATTCTCCCATTTAAATTATGTGTTAGATGTACTAATACCTCACCCCATCCATCTAGAAATCTTGGTTCAAGCCCTTCGCTACTGGGTCAAAGACGCTTCTTCTTTGCATTTTTTACGGTTTTATCTCTATGAGTG---------TTGTACTTTGAAGAGTTTTTTTACTCCAAAGAAATCG---------TTT---------AATCCAAGATTATTCTTGTTCTTATATAATTCTCATGTATGTGAATACGAATCCATTTTCCTTTTTCTCCGTAACCAATCTTCTCATTTACGATCAACATCCTTTGGCGTCTTTCTTGAACGAATCTATTTCTATGGAAAAATGGAGCATCTTGTAGAAG------TCTTTTCTAATGATTTTCAGAGCAACCTCGGGTTGTTCAAAGATCCTATCATACATTTGATTAGATATCAAGGAAAAGCAATTATAGCCTCAAAAGATACGTCTCTTTTGATGAATAGGTGGAAATATTACTTTTTCGATTTATGGCAATATTATTTTTATGTGTGG---TCTCAATCAGGA------AGAGTCCGTATAAATCAATTATCTAAATATTCTCTCGACTTTCTGGGCTATCTTTCAAGTGTGCGATTAAATCCTTCCGTGGTACGGAGTCAAATGCTAGAAAATTCATTTATAATAGA------TAATGCTATGAAGAAGCTGGATACAAGAATTCCAATTAGAGAAATAATTGGATCATTGTCTAAAGCGAACTTTTGTAACCCATTGGGGCATCCTATTAGTAAGCCGACGTGGGCCGATTTCTCGGATTCTGATATTATTGACCGATTTGTGCGTATATGCAGAAATCTTTCTCATTATCACAGTGGATCTTCAAAAAAAAAAAGTTTGTATCGAATAAAATATATACTTCGACTTTCTTGTGTTAAAACTTTGGCTCGTAAACACAAAAGTACTGTACGTACTTTTTTGAAAAGATTAGGTTCGTATTTTTT-----GAAAGAATTCTTTATT------GAGGAAGAACACGTTTTTTCTTTCATCTTCCCAAG---AGTTTTTTCTAC---TTCACGAAAGTTATATAGGGGG---CGAATTT--GGATTTGGATA-TTATTGTATCAATGCTCTGGTCAATCATGAATGATTGGTTATGAAATCATGTAAATAAAA------------------------------TGGGACTTTTTCCT-----AAATGCTGAAGAGATAACAAAAGAA------TTTTTTCTAGTATT------------AAATGTTC--------ATGCAG------------------------------------------------------TAATCCTGTTTAGGGAATAAACTTAGTTTTAGATGTATACATAGAGAAAGCCGTGTGCAATGAAAAATGCAAGCACGTTT---GGGGAGATTTTTT????????????????CATACATATCAATATTCATGGATCATACCTTTTGTGCCACTTCCGATTCCTATTTTAATAGCAACAGGACTCCTACTTTTTCCGACGGCAACAAAAAATCTTCGTCGTATATGGACTTTTCCCAATATTTTATTGTTAAGTATAGTTATGCTTTTTTCGATCGATCTGTCTATTCTGCAAATAAATAGAAGTTCTATCTATCAATATGTATGGTCTTGGACCATCAATAATGATTTTTCTTTCGAGTTTGGCTACTTTATTGATTCACTTACCTCTATTATGTTAATATTAATCACTACTGTTGGAGTTTTGGTTCTTATTTATAGTGACAGTTATATGTCTCATGATCAAGGATATTTGAGATTTTTTTCTTATATGAGTTTGTTCAATACTTCAATGTTGGGATTAGTTACTAGTTCGAATTTGATACAAATTTATATTTTTTGGGAATTAGTTGGAATGTGCTCTTATCTATTAATAGGGTTTTGGTTCACACGACCCATTGCGGCAAACGCTTGCCAAAAAGCGTTTGTAACTAATCGGATAGGCGATTTTGGTTTATTATTAGGAATCTTAGGTTTTTATTGGATAACGGGAAGTTTAGAATTTCAAGATTTGTTCGAAATATTCAATAACTTGATTTATAATAACGAGGTTCATTTTATATTTGTTACTTTATGTGCCTCTCTATTATTTGCCGGCGCAGTTGCTAAATCTGCGCAATTTCCCCTTCATGTATGGTTACCTGATGCCATGGAGGGGCCCACTCCTATTTCGGCTCTTATACATGCTGCCACTATGGTAGCAGCGGGAATTTTTCTTGTAGCCCGCCTTCTTCCTCTTTTCATAGTTATACCTTACATAATGAATCTAATATCTTTGATAGGTATAATAACAGTATTCTTAGGGGCTACTTTAGCTCTTGCTCAAAAAGATATTAAGAGGGGTTTAGCCTATTCTACAATGTCCCAACTGGGTTATATGATGTTAG-------CTCTAGGTATGGGGTCTTATCGAGCCGCTTTATTTCATTTGATTACTCATGCTTATTCGAAGGCATTGTTGTTTTTAGGATCTGGATCGATTATTCATTCGATGGAAGCTATTGTTGGATATTCTCCAGATAAAAGCCAAAATATGGTTTTTATGGGCGGTTTAAGAAAGCATGTGCCAATCACAAAAATTGCTTTTTTAGTGGGTACACTTTCTCTTTGTGGTATTCCACCCCTTGCTTGTTTTTGGTCCAAAGATGAAATTCTTAGTGACAGTCGGTTGTATTCACCGATTTTTGCAATAATAGCTTGGTCCACGACTGGATTAACGGCATTTTATATGTTTCGGATCTATTTACTTACTTTTCAAGGACATTTAAACATTCATTTTCAAAATTATAGTGGAAAAAAAAATAGCTCTTTCTATTCAATAAACCTATGGGGTAAAGAAGAGCAAAAAATAATTAACACAAATTTTCGTTTATCTACTTT----ACAATCAATAATAACGAAAGGGCTTCTTTCCTTTGGAAGAAGCTAT---ATGGAATTGATAGTAATGTAAAAAAGG-------------TTTTTACTATTACGAATTTTGGTGACAAGAAAGCTTTTTCTTTTTCTTATCCTCACGAATCGGATAATACTATGCTATTTCCTATGCTTGTATTGGTCCTATTTACTTTGTTTGTTGGAGCCATAGCAATTCCTTTTAATC----AACAAGGAAT---------CCATTTGGATATATTATCCAAATTACTAACTCCATCTATAAATCTTTTACATCAAAATTCAAATCATTTTGAGGATTGGTCTCCTTTTTTAAGAAATGCAACTTTTTCAGTGAGTATAGCTTGTTTCGGAATATTTACAGCATTCCTTTTATATGAGCCTTTTTATTCAGCTTTACAAAGTTGGAACTTACAAAATTCGTTTTCAAAAAGGGG---------TCCGAAAAGAATTTTCTTGGATAAAATAATATATTTGATATATGATTGGTCATATAATCGTGGTTACATAGATCCTTTTTATTCAATATCCTTAAGAAAAGGTCTAAGAGGATTGGCTGAACTAACTCATTTTTTTGATATACGAGTAATTGATGGAATTACAAATGGAGTAGGCATTATAAGTTTTTTTGTA????????????????????????AAGTGTTGGATTCAAAGCTGGTGTTAAAGAGTATAAATTGACTTATTATACTCCTCAATATGAAGTCAAAGATACTGATATCTTGGCAGCCTTCCGAGTAACTCCTCAACCTGGAGTTCCGCCTGAGGAAGCAGGGGCCGCGGTAGCTGCTGAATCTTCGACTGGTACATGGACAACCGTGTGGACCGACGGGCTTACCAGTCTTGATCGTTACAAAGGGCGCTGCTACGACATCGAGGCCGTTGCTGGAGAAGAAAATCAATATATATGTTATGTAGCTTACCCCTTAGACCTTTTTGAAGAAGGTTCTGTTACTAACATGTTTACTTCCATTGTGGGTAATGTATTTGGGTTCAAAGCCCTGCGCGCTCTACGTCTAGAGGATCTGCGAATCCCTCCTGCTTATAGTAAAACTTTCCAAGGCCCGCCTCATGGCATCCAGGTTGAAAGAGATAAATTGAACAAGTATGGTCGTCCCCTATTGGGATGTACTATTAAACCTAAATTGGGGTTATCCGCTAAGAACTACGGTAGAGCAGTTTATGAATGTCTACGTGGTGGGCTTGATTTTACCAAAGATGATGAGAATGTGAACTCCCAACCATTTATGCGTTGGAGAGACCGTTTCTTATTTTGTGCCGAAGCAATTTATAAAGCACAGGCTGAAACAGGTGAAATCAAAGGGCATTACTTGAATGCTACTGCGGGTACATGTGAAGAAATGATTAAAAGGGCCGTATCTGCCAGAGAATTGGGAGTTCCTATCGTAATGCATGACTACTTAACAGGTGGGTTCACTGCAAATACAAGCTTGGCTCATTATTGCCGAGATAATGGTCTACTTCTTCACATCCATCGCGCAATGCACGCAGTTATTGATAGACAGAAGAATCATGGTATGCACTTTCGTGTACTAGCTAAAGCTTTACGTATGTCTGGTGGGGATCATGTTCACGCGGGTACAGTAGTAGGTAAACTTGAAGGAGAAAGGGACATAACTTTGGGCTTTGTTGATTTACTACGTGATGATTTTGTTGAAAAAGATCGAAGCCGCGGTATTTATTTCACTCAAGATTGGGTTTCTATGCCAGGTGTTCTGCCCGTAGCTTCGGGGGGTATTCACGTTTGGCATATGCCCGCTTTGACCGAGATCTTTGGAGATGATTCCGTACTACAATTCGGTGGAGGAACTTTAGGACACCCTTGGGGAAATGCGCCGGGTGCCGTAGCGAATCGAGTAGCTTTAGAAGCATGTGTACAAGCTCGTAATGAGGGACGTGACCTTGCCCGCGAGGGTAATGAAATTATCCGTGAGGCTAGCAAATGGAGTGCTGAACTAGCTGCTGCTTGTGAAGTATGGAAGGAGATCAAATTTGAATTCGAAGCAGTGGATACATTAGAT
>Camptostemon_schultzii
---------------------------------------------------------------------------------------------------------------------------------------------------------------------------------------------------------------------------------------------------------------------------------------------------------------------------------------------------------------------------------------------------------------------------------------------------------------------------------------------------------------------------------------------------------------------------------------------------------------------------------------------------------------------------------------------------------------------------------------------------------------------------------------------------------------------------------------------------------------------------------------------------------------------------------------------------------------------------------------------------------------------------------------------------------------------------------------------------------------------------------------------------------------------------------------------------------------------------------------------------------------------------------------------------------------------------------------------------------------------------------------------------------------------------------------------------------------------------------------------------------------------------------------------------------------------------------------?CCCGCCCG-GCGGAACGACCCGCGAACGCGTATCGGAACAACACCGCGAGGTGGC-------------CGCCCCTCGT---------CACCCCGTTGCCGCGGAGCGCTCGACCCCGCCTCTCC--ATC-CCCCTCGGGCGGGTGGGATGCCGGGACCC----GTCTCTCGAGGCGAATCGAACAAC-------------CCCCGGCGCGAGTC--GCGCCAAGGAATGGTAATGTGA---AAGGGGCACGTCCG--------CCG-TCGTCGCACCGTTGGTGGTGACCGTGCG-ACGGGGATGCGGCTGCTCCGTCGCGGAA-ATACGAAACGACTCTCGGCAACGGATATCTCGGCTCCCGCATCGATGAAGAACGTAGCGAAATGCGATACTTGGTGTGAATTGCAGAATCCCGTGAACCATCGAGTGTTTGAACGCAAGTTGCGCCCCAGGCCGTTAGGCCGAGGGCACGTCTGCCTGGGTGTCACGCA--TCGTCGCCCCCTCCAAGCCTA-----CGCCCTCGGGCTCCGGTTTAAATG----CGGGCGGAAAATGGCTTCCCGTGCGCTCTCCGCCGGCGGTTGGCCTAAA-ATCGAGTCCTCGGCGA--CGAAAGCGCCGCGACGACCGGTGGT--GATGCTCCGAG-AC-GCCTCGTCCGA-AGTCGTGCGCGCT---------------CGTCGGGAAGGACCTCCC-----GACCCT----------CTTCTGCGCA--AGGTGCGG--TGCCGGCATCGCGACCCCAGGTCNG-GCGGGACCAC--GGCTTTTAAGTGCGACTAGCATCTTTTACACATTTGTATGAAGAAAGGGATTCGTTCATACCATCGGTAGAGTTTGTAAGACCACGACTGATCCTGAAAGGAATGGATGGAAAAAAGAGCATGTCGTATCAATGGAGAATTCTAAGAATCCATTTTTTT--------------CCGGATCAGTCA---------AAAAAAAAATCGTCTTTGAATTTTTGGTGCGGAAC----------AAAAAAAATGAATTGAATTCAAAGTTGGGTCGAGTGAATAAATGGATAGAGCTCTACGGCCCCAATTATAGG-----------GAAACA-----AAAAGTAACGAGCTTCTGTTCTCA-------ATTTGAATGATTACCCGATCTAATTAAACGTTAAAAATAAATTAGTGCCTAATGTGGTAAAGGTTTTTCTCATGAGTAAATTATCGATTTTT----------TTATGAGTCCTAATTATTAGTTATT-----CCCTTTATGGGTTAGACATGA--------------ATGTGTAGAAGAAGCAGTATATTGATAAAAAAAAGATA--------------TTTTTTTTTCCAAAATCAAAAGAGCGATTGGGTTGAAAAAAT-AAAGGATTTCTAACCATCTT-----CTTATCCTA-----TAACAA-CATAAATCAA-----TTAGATGGC------------------AAAAGATAGGATAGAGAA--------------GTTGATGAATC-ACCTGTCTCCGAGGT----ATCTATTCTTTTCTT-ACTAT-AATACCTTGTTTTGACTGTATCGCACTATGTATCATTTGATAACCGAATAGATCCCCT------ATCTTTGGTTCAAATCGAA-TTTGAAATGGAGGAATTTCAAGTATATTTAGAACTAAATAGATCTCGCCGACAGGATTTCCTATACCCACTTATTTTTCGGGAGTATATTTATGCACTTGCTCATGATCATGGTTTAAATAAATCGATGATTTTTTT---GGAAAATCAGGGTT------ATGGTAATAAATTCAGTTCACTAATTGTGAAACGTTTAATTATTCGAATGGATCAACAGAATCATTTGATTATTTCTGCTAATGATTCCAACCAAAATCAATTTTTTGGGCACAACAATCATTTGTATTCTCAAATGATATCGGCGGGATTTGCAGTCATTGTGGAAATTCCATTTTCCTTACGATTAGTATCTTACTCAGAAGGGGAAGAA---GTCGCAAAATCTCATAATTTACAATCAATTCATTCAATATTTCCTTTTTTAGAGGACAAATTCTCACATTTAAATTATGTGTTAGAGGTACTAATACCTCATCCCATCCATCTAGAAATCTTGGTTCAAGCCCTTCGCTACTGGGTAAAAGATGCTTCTTCTTTGCATTTTTTACGGTTCTCTCTCTACGAGTA---------TTGTAATTTGAAGAGTTTTATTACTCCAAAGAAATCTATTTCGATTTTT---------AACCCAAGATTCTTCTTGTTCCTATATAATTCTCATGCATGTGAATACGAATCCATTTTCCTTTTTCTCCGTAACCAATCTTCTCATTTACGATCAACATCTTCTGGAGTCTTTCTTGAACGAATTTTTTTCTATGGAAAAATAGAGTATCTTGTAGAAG------TCTTTTATAATGATCTTCAGAACAACCTAGGGTTGTTCAAAGACCCTTTCATACATTTTATTAGGTATCAAGGAGAGTCAATTCTGGCCCCAAAGGATACGTCTCTTCTGATGAATAAGTGGAAATATTACTTTGTCGATTTATGGCAATATTATTTTTACATGTGG---TCTCAATCAGGA------AGAGTCCGTATAAATCAATTATCTAAATATTCTCTCGACTTTCTGGGCTATCTTTCAAGTGTTCGATTAAATCCTTCAGTGGTACGGAGTCAAATGCTAGAAAATTCATTTATAATAGA------GAATGCTATGAAGACGCTGGATACAAGAATTCCAATTATTTCTCTCATTGGATCATTGTCTAAAGCGAAATTTTGTAACACATTAGGGCATCCCATTAGTAAGCCGACGTGGGCCGATTCCTCCGATTCTGATATTATTGACCGATTTGTGCGTATATGCAGAAATCTTTCTCATTATCACAGTGGATCTTCAAAAAAAAAGAGTTTGTATCGAATAAAATATATACTTCGGTTTTCTTGTGTTAAAACTTTGGCTCGTAAACACAAAAGTACTGTACGTGCTTTTTTGAAAAGATTAGGTTCGGAATTTTT-----GGAAGAATTCTTTACGGAAACAGAAGAAGAACATGTTTTTTCTTTGATCTTCCCAAG---AGGTTTTTTTAC---TTTGCGAAAGTTATATAGGGGA---CGAATTT-GGTATTTGGATA-TTTTTGTATCAATGCTCTGGTCAATCATGAATGATTGGTTATGAAATTATGTAAATTCAATTA------------------AAATAAAAATGGGAATTGTTCCG-----AAATGATGAGGAGATAACAAAAGAA-TTTATTCATTTCTAGTATT------------AAATGTTC--------ATGCAGTA-----AGAATAAGAGGGGATTGG------CCGAGTATTCCAC----TTTTTCGAGTCCTGTTTAGGGAATAAACAGGGTTTTAGATGTATACATAGAGAAAGCCGTGTGCAATGAAAAATGCAAGCACGGTTTGGGGAGGGATTTTTT-----------TGGAGCATGCATATCAATATTCATGGATCATACCTTTTGTGCCACTTCCCATTCCTATTTTAATAGGAATGGGACTCCTACTTTTTCCGACGGCAACAAAAAATCTTCGTCGTATGTGGGCTTTTCCCAATATTTTATTGTTAAGTATAGTTATGATTTTTTCGGTCGATCTGTCTATTCAGCAAATAAATAGAAGTTCTATCTATCAATATGTATGGTCTTGGACCATCAATAATGATTTTTCTTTCGAGTTTGGCTACTTTATTGATTCACTTACCTCTATTATGTCAATATTAATCACTACTGTTGGAATTTTTGTTCTTATTTATAGTGACAATTATATGTCTCATGATCAAGGATATTTGAGATTTTTTGCTTATATAAGTTTGTTCAATACTTCAATGTTGGGATTAGTTACTAGTTCGAATTTGATACAAATTTATATTTTTTGGGAATTAGTTGGAATGTGTTCTTATCTATTAATAGGGTTTTGGTTCACACGACCCGCTGCGGCAAACGCTTGTCAAAAAGCGTYTGTAACTAAYCGGATAGGCGATTTTGGTTTATTATTAAGAATCTTACGTTTTTATTGGATAACGGGAAGTTTCGAATTTCAAGATTTGTTCGAAATATTTAATAACTTGATTTATAATAATGAGGTTCATTTTTTATTTGTTACTTTATGTGCCTCTTTATTATTTGCCGGCGCAKTTGCTAAATCTGCGCAATTTCCTCTTCATGTATGGTTACCTGATGCCATGGAGGGGCCTACTCCTATTTCGGCTCTTATACATGCTGCCACTATGGTAGCAGCGGGAATTTTTCTTGTAGCCCGCCTTCTTCCTCTTTTCATAGTTATACCTTACATAATGAATCTAATATCTTTGATAGGTATAATAACGGTATTATTAGGGGCTACTTTAGCTCTTGCTCAAAAAGATATTAAGAGGGGTTTAGCCTATTCTACAATGTCCCAACTGGGTTATATGAGGTTAG-------CTCTAGGTATGGGGTCTTATCGAGCCGCTTTATTTCATTTGATTACTCATGCTTATTCGAAGGCATTGTTGTTTTTAGGATCCGGATCAATTATTCATTCCATGGAAGCTATTGTTGGATATTCCCCAGAKAAAAGCCAGAATATGGTTTTTATGGGCGGTTTAAGAAAGCATGTGCCCATTACACAAATTGCTTTTTTAGTAGGTACACTTTCTCTTTGTGGTATTCCACCCCTTGCTTGTTTTTGGTCCAAAGATGAAATTCTTAGTGACAGTTGGTTGTATTCACCGATTTTTGCAATAATAGCTTGGTCCACCGCCGGATTAACAGCATTTTATATGTTTCGGATCTATTTACTTACTTTTGAAGGACATTTAAACATTCATTTTCAAAAATATAGTGGCAAAAAAAGTAGCTCTTTCTTTTCAATAAAACTATGGGGTAAAGAAGAGCAAAAAATGATTAACAGAAATTTTCGTTTATTTCCTTTATTAACAATGAATAAAAACGA---------------------GAAGCCAT---ATATAATTGGTGGTAATGTAAAAAAAGGAG-------CTCTTATTACTATTACGAATTTTGGCTACAAGAAGGCTTTTT------CTTATCCTCATGAATCAGATAATACTATGCTATTTCCTATGCTTATATTGGTTCTATTTACTTTATTTGTTGGAGCTATAGCAATTCCTTTTAATC----AAGAAGGAAT---------GCATTTGGATATATTATCCAAATTATTAACTCCATCTATAAATCTTTTACATAAAAATTCAAATGATTTTGAGGATTCGTATCAATTTTTAACAAATGCAACTTTTTCAGTGAGTATAGCTTGTTTCGGAATATTTACAGCATTCCTTTTATATAAGCCTTTTTATTCGTCTTTACAAAATTTGAACTTACTAAATTCGTTTGCGAAAAGGGG---------TCCTAAAAGAATTTTCTTGGATAAAATAATATATTTGATATATGATTGGTCATATAATCGTGGTTACATAGATACGTTTTATTCAATATCCTTAAAAAAAGGTATAAGAGGATTGGCCGAACTAACTCATTTTTTTGATAGGCGAGTAATCGATGGAATTACAAATGGAATAGGCATTACAAGTTTTTTTGTA-GGAAAAGGTATCAAATA??????AAGTGTTGGATTCAAAGCTGGTGTTAAAGAGTATAAATTGACTTATTATACTCCTCAATATGAAGTCAAAGATACTGATATCTTGGCAGCCTTCCGAGTAACTCCTCAACCCGGAGTTCCGCCTGAGGAAGCAGGGGCCGCGGTAGCTGCTGAATCTTCTACTGGTACATGGACAACCGTGTGGACCGATGGGCTTACCAGCCTTGATCGTTACAAAGGGCGATGCTACCACATTGAGCCCGTTGCTGGAGAAGAAGATCAATATATATGTTATGTAGCTTACCCCTTAGACCTTTTTGAAGAAGGTTCTGTTACTAACATGTTTACTTCCATTGTGGGTAATGTATTTGGGTTCAAAGCCCTGCGCGCTCTACGTCTAGAGGATCTGCGAATCCCTACTGCTTATATTAAAACTTTCCAAGGCCCGCCTCATGGCATCCAAGTTGAAAGAGATAAATTGAACAAGTACGGCCGCCCCCTATTAGGATGTACTATTAAACCTAAATTGGGGTTATCCGCTAAGAACTACGGTAGAGCAGTTTATGAATGTCTCCGCGGCGGACTTGATTTTACCAAAGATGATGAGAATGTGAACTCCCAACCATTTATGCGCTGGAGAGACCGTTTCGTATTTTGTGCCGAAGCAATTTATAAAGCACAGGCTGAAACAGGTGAAATCAAAGGGCATTACTTGAATGCTACTGCGGGTACGTGTGAAGAAATGATGAAAAGGGCCATATTTGCCAGAGAATTGGGAGTTCCCATCGTAATGCATGACTACTTAACAGGTGGGTTCACTGCAAATACTACCTTGGCTCATTATTGCCGAGATAATGGTCTACTTCTTCACATCCATCGCGCAATGCACGCAGTTATTGATAGACAGAAGAATCATGGTATGCACTTTCGTGTACTAGCTAAAGCTTTACGTATGTCTGGTGGAGATCATATTCACGCTGGTACAGTAGTAGGTAAACTTGAAGGAGAAAGGGACATAACTTTGGGCTTTGTTGATTTACTACGTGATGATTTTATTGAAAAAGATCGAAGCCGTGGTATTTATTTCACTCAAGATTGGGTTTCTCTACCAGGTGTTCTGCCCGTAGCTTCGGGGGGTATTCACGTTTGGCATATGCCTGCTTTGACCGAGATCTTTGGAGATGATTCCGTACTACAATTCGGTGGAGGAACTTTAGGACACCCTTGGGGAAATCCACCGGGTGCCGTAGCTAATCGAGTAGCTTTAGAAGCATGTGTACAAGCTCGTAATGAGGGACGTGACCTTGCCCGCGAGGGTAATGAAATTATCCGCGAGGCTAGCAAATGGAGTCCTGAACTAGCTGCTGCTTGTGAAGTATGGAAGGAGATCAAATTTGAATTCCAAGCAATGGATACTTTGTAA
>Ceiba
?????????????????????????????????????????????????????????????????????????????????????????????????????????????????????????????????????????????????????????????????????????????????????????????????????????????????????????????????????????????????????????????????????????????????????????????????????????????????????????????????????????????????????????????????????????????????????????????????????????????????????????????????????????????????????????????????????????????????????????????????????????????????????????????????????????????????????????????????????????????????????????????????????????????????????????????????????????????????????????????????????????????????????????????????????????????????????????????????????????????????????????????????????????????????????????????????????????????????????????????????????????????????????????????????????????????????????????????????????????????????????????????????????????????????????????????????????????????????????????????????????????????????????????????????????????????????????????????????????????????????????????????????????????????????????????????????????????????????????????????????????????????????????????????????????????????????????????????????????????????????????????????????????????????????????????????????????????????????????????????????????????????????????????????????????????????????????????????????????????????????????????????????????????????????????????????????????????????????????????????????????????????????????????????????????????????????????TAGGTGAACCTGCGGAAGGATCATTGTCGAGA--?ACTGTCCC-GCAGACCGACCCGTGAACTAGTTGAACACAAACATCGCGGGGGGGTGAGGGTGCGTACGTGCCCCGAGC---------CCCCTCGGTGCCCTGGCGTTCGCGACCCCGGCTCGTC--CCG-CCTTCGTGGCGGGCGGGATGCGTGGTCGC----GTCGCTTGCGGCAGAATAACGAAC-------------CCCCGGCGCGAGTC--GCGCCAAGGAAACGGAATGAC----GAGGAGCACGTCCG--------CTG-CCGCCGCCCCGTCCGCGGTGCGCGTGCGGGCAGCGGCGTGTCTCCTCCGTCGCGAAAATTAAGAAACGACTCTCGGCAACGGATATCTCGGCTCTCGCATCGATGAAGAACGTAGCGAAATGCGATACTTGGTGTGAATTGCAGAATCCCGTGAACCATCGAGTCTTTGAACGCAAGTTGCGCCCCAAGCCATTAGGCCGAGGGCACGTCTGCCTGGGTGTCACGCA--TCGTCGCCCCCTCCAAGCCCT---TAGCCCTTCGGGGCGGGGACGAGGTG----GGGGCGGAAAATGGCCTCCCGTGCGCTCCCCGCTCGCGGTTGGCTTAAA-ATCGGGTCCCGGGCGG--CGACAGCGCCGCGACGATCGGTGGT--GCTGCCTCGGGCGC-GCCTCGTTCGC-GGTCGCGCGCGCTT-------------TCGCTCGGCCGGACCCATC-----AGACCC----------TACTCGCGTCGCACGAGCGA--TGCTCGCATCGCGACCCCAGGTCAG-GCGGGACCACCCGGCTTTTAAGTGCGACTAGCATCTTTTACACATTTGTATGAAGAAAGGGATTCGTTCATACCATCGGTAGAGTTTGTAAGACCACGACTGATCCTGAAAGGGGTGGATGGAAAAAAGAGCATGTCGTATCAATGGAGAATTCTAAGAATCCATTTTTTT--------------CCGGATCAGTCC--------AAAAAAAAAATCGTCTTTGAATTTTTGGTGCGGAAC----------AAAAAAAATTAATTGAATTCAAAGTTGGGTCGAGTGAATAAATGGATAGAGCTCTACGGCCCCAATTATAGG-----------GAAACA-----AAAAGTAACGAGCTTCTGTTCTCA-------ATTTGAATGATTACCCGATCTAATTAAAGGTTAAAAATAAATTAGTGCCTAATGTGGTAAATGTTTTTCTCATGAGTAAATTATCGATTTTT----------TTATGAGTCCTAATTATTAGTTATT-----CCCTTTATGGGTTAGACATGA--------------ATGTGTAGAAGAAGCAGTATATTGATAAAGAAAAGATAT------------TTTTTTTTTTCCAAAATCAAAAGAGCGATKGGGTTGAAAAAAT-AAAGGATTTCTAACCATCTT-----CTTATCCTA-----TAACGAACATAAATCAA-----TTAGATGGC------------------AAAAGATAGGATAGAGAA--------------GTTGATGAATC--CCTGTCTCCGAGGT----ATCTATTCTTTTCTT-ACTAT-AATACCTTGTTTTGACTGTATCGCACTATGTATCATTTGATAACCGAATAGATCCCCT------ATCTTTAGTTCAAATCGAA-TTTGAAATGGAGGAATTTCAAGTATATTTAGTTCTAAATAGATCTCGTCGACATGATTTCCTATACCCACTTATTTTTCGGGAGTATATTTATGCACTTGCTCATGATCATGGTTTAAATAAATCGATGATTTTTTT---GGAAAATCAGGGTT------ATGGTAATAAATTCAGTTCACTAATTGTGAAACGTTTAATTATTCGAATGGCTCAACAGAATCATTTGATTATTTCTGCTAATGATTCCAACAAAAATCCATTTTTTGGGCACAACAATAATTTGTATTCTCAAATGATATCGGCGGGATTTGCAGTCATTGTGGAAATTCCATTTTCCTTACGATTAGTATCTTACTCACAAGGGGAAGAA---GTCGCAAAATCTCATAATTTACAATCAATTCATTCAATATTTCCTTTTTTAGAGGACAAATTCTCACATTTAAATTATGTGTTAGATGTACTAATACCTCACCCCATCCATCTAGAAATCTTGGTTCAAGCCCTTCGCTACTGGGTAAAAGATGCTTCTTCTTTGCATTTATTACGGTTCTCTCTCTACGAGTA---------TTGTAATTTGAAGAGTTTTATTACTCCAAAGAAATCTATTTCGATTTTT---------AATCCAAGATTATTCTTCTTCCTATATAATTCTCATGCATGTGAATACGAATCCATTTTCCTTTTTCTCCGTAACCAATCTTCTCATTTACGATCAACGTCTTCTGGAGTCTTTCTTGAACGAATTTATTTCTATGGAAAAATAGAGTATCTTGTAGAAG------TATTTTCTAATGATTTTCAGAACAACCTATGGTTGTTCAAAGACCCTTTCATACATTTTATTAGGTATCAAGGAAAGGCAATTCTGGCCTCAAAAGATACGTCTCTTCTGATGAATAAGTGGAAATATTACTTTGTCGATTTATGGCAATATTATTTTTACATGTGG---TCTCAATCAGGA------AGAGTCCGTATAAATCAATTATCTAAATATTCTCTCAACTTTCTGGGCTATCTTTCAAGTGTGCGATTAAATCCTTCAGTGGTACGGAGTCAAATGCTAGAAAATTCATTTATAATAGA------TAATGCTATGAAGAAGTTGGATACAAGAATTCCAATTATTTCTCTCATTGGATCATTGTCTAAAGCGAAATTTTGTAACACATTAGGGCATCCCATTAGTAAGCCGACGTGGGCCGATTCCTCCGATTCTGATATTATTGACCGATTTGTGCGTATATGCAGAAATCTTTCTCATTATCACAGTGGATCTTCAAAAAAAAAGAGTTTGTATCGAATAAAATATATACTTCGGTTTTCTTGTGTTAAAACTTTGGCTCGTAAACACAAAAGTACTGTACGTGCTTTTTTGAAAAGATTAGGTTCGGAATTTTT-----GGAAGAATTCTTTACGGAAACGGAAGAAGAACATGTTTTTTCTTTGATCTTCCCAAG---AGTTTTTTTTAC---TTCGCGAAAGTTATATAGGGGA---CGAATTT-GGTATTTGGATA-TTTTTGTATCAATGCTCTGGTCAATCATGAATGATTGGTTATGAAATCATGTAAATTCAAT------------------TAAAGAAAAAATGGGAATTTTTCCT------AATGAGGAAGAGATA--CAAAAGA-ATTCCTCATTCCTAGTATG------------AAATG-TC--------ATGCAGTA-----AGAATAAGAGGGGATTGA------CCGAGTAT-CCAC----TTTTTCGAGTCCTGTTTAGGGAATAAACTGGGTTTTAGATGTATACATAGAGAAAGCCGTGTGCAATGAAAAATGCAAGCACGGTTGGGGAGGGATTTTTTTTAC???????ATGGAGCATACATATCAATATTCATGGATCATACCTTTTGTGCCACTTCCCATTCCGATTTTAATAGGAATGGGACTCCTACTTTTTCCGATGGCAACAAAAAATCTTCGTCGTATGTGGGCTTTTCCCAATATTTTATTGTTAAGTATAGTTATGATTTTTTCGGTCGATCTGTCTATTCAGCAAATAAATAGAAGTTCTATCTATCAATATGTATGGTCTTGGACCATCAATAATGATTTTYCTTTCGAGTTTGGCTACTTTATTGATTCACTTACCTCTATTATGTCAATATTAAYCACTACTGTTGGAATTTTTGTTCTTATTTATAGTGACAATTATATGTCTCATGATCAAGGATATTTGAGATTTTTTGCTTATATGAGTTTGTTCAATACTTCAATGTTGGGATTAGTTACTAGTTCGAATTTGATACAAATTTATATTTTTTGGGAATTAGTTGGAATGTGTTCTTATCTATTAATAGGGTTTTGGTTCACACGACCCGCTGCGGCAAACGCTTGTCAAAAAGCGTTTGTAACTAATCGGATAGGCGATTTTGGTTTATTATTAGGAATCTTACGTTTTTATTGGATAACGGGAAGTTTCGAATTTCAAGATTTGTTCGAAATATTTAATAACTTGATTTATAATAATGAGGTTCATTTTTTATTTGTTACTTTATGTGCCTCTTTATTATTTGCCGGCGCAGTTGCTAAATCTGCGCAATTTCCTCTTCATGTATGGTTACCTGATGCCATGGAGGGGCCTACTCCTATTTCGGCTCTTATACATGCTGCCACTATGGTAGCAGCGGGAATTTTTCTTGTAGCCCGCCTTCTTCCTCTTTTCATAGTTATACCTTACATAATGAATCTAATATCTTTGATAGGTATAATAACGGTATTATTAGGGGCTACTTTAGCTCTTGCTCAAAAAGATATTAAGAGGGGTTTAGCCTATTCTACAATGTCCCAACTGGGTTATATGATGTTAG-------CTCTAGGTATGGGGTCTTATCGAGCCGCTTTATTTCATTTGATTACTCATGCTTATTCGAAGGCATTGTTGTTTTTAGGATCCGGATCAATTATTCATTCCATGGAAGCTATTGTTGGATATYCTCCAGATAAAAGCCAGAATATGGTTTTTATGGGCGGTTTAAGAAAGCATGTGCCAATTACACAAATTGCTTTTTTAGTGGGTACACTTTCTCTTTGTGGTATTCCACCCCTTGCTTGTTTTTGGTCCAAAGATGAAATTCTTAGTGACAGTTGGTTGTATTCACCGATTTTTGCAATAATAGCTTGGTCCACCGCCGGATTAACAGCATTTTATATGTTTCGGATCTATTTACTTACTTTTGAAGGACATTTAAATATTCATTTTCAAAATTATAGTGGCAAAAAAAGTAGCTCTTTCTATTCAATAAAACTATGGGGTAAAGAAGAGCAAAAAATGATTAACAGAAATTTTCGTTTATTTCCTTTATTAACAATGAATAATAATGA---------------------GCAGCCAT---ATAGAATTGGTGGTAATGTAAAAAAAGTAG-------CTCTTATTACTATTACGAATTTTGGCTACAAGAAGGCTTTTT------CTTATCCTCATGAATCGGATAATACTATGCTATTTCCTATGCTTATATTGGTTCTATTTACTTTATTTGTTGGAGCTATAGCAATTCCTTTTAATC----AAGAAGGAAT---------ACATTTGGATATATTATCCAAATTATTAACTCCAGCTATAAATCTTTTACATCAAAATTCAAATGATTTTGAGGATTGGTATCAATTTTTAACAAATGCAACTTTTTCAGTGAGTATAGCTTCTTTCGGAATATTTACAGCATTCCTTTTATATAAGCCTTTTTATTCATCTTTACAAAATTTGAACTTACTAAATTCGTTTGCGAAAAGGGG---------TCCTAAAAGAATTTTCTTGGATAAAATAATCTATTTCATATATGATTGGTCATATAATCGTGATTACATAGATACGTTTTATTCAATATCCTTAACAAAAGGTATAAGANGATTGGCCGAACTAACTAATTTTTTTGATAGGCGAGTAATCGATGGAATTACAAATGGAGTAGGCATTACAAGTTTTTTTGTA-GGAGAAGGTATCAAATA-----------------------------------AGTATAAATTGACTTATTATACTCCTGAATATGAAGTCAAAGATACTGATATCTTGGCAGCCTTCCGAGTAACTCCTCAACCCGGAGTTCCGCCTGAGGAAGCAGGGGCCGCGGTAGCTGCTGAATCTTCTACTGGTACATGGACAACCGTGTGGACCGATGGGCTTACCAGCCTTGATCGTTACAAAGGGCGATGCTACCACATTGAGCCCGTTGCTGGAGAAGAAAATCAATATATATGTTATGTAGCTTACCCCTTAGACCTTTTTGAAGAAGGTTCTGTTACTAACATGTTTACTTCCATTGTGGGTAATGTATTTGGGTTCAAAGCCCTGCGCGCTCTACGTCTAGAGGATCTGCGAATCCCTACTTCTTATACTAAAACTTTCCAAGGCCCGCCTCATGGCATCCAGGTTGAAAGAGATAAATTGAACAAGTACGGTCGCCCCCTATTAGGATGTACTATTAAACCTAAATTGGGGTTATCCGCTAAGAACTACGGTAGAGCAGTTTATGAATGTCTACGTGGCGGACTTGATTTTACTAAAGATGATGAGAATGTGAACTCCCAACCATTTATGCGCTGGAGAGACCGTTTCGTATTTTGTGCCGAAGCAATTTATAAAGCACAGGCTGAAACAGGTGAAATCAAAGGGCATTACTTGAATGCTACTGCGGGTACATGTGAAGAAATGATGAAAAGGGCCATATTTGCCAGAGAATTGGGAGTTCCTATCGTAATGCATGACTACTTAACAGGTGGGTTCACTGCAAATACTAGCTTGGCTCATTATTGCCGAGATAATGGTCTACTTCTTCACATCCATCGCGCAATGCACGCAGTTATTGATAGACAGAAGAATCATGGTATGCACTTTCGTGTACTAGCTAAAGCTTTACGTCTGTCTGGTGGAGATCATATTCACGCTGGTACAGTAGTAGGTAAACTTGAAGGAGAAAGGGACATAACTTTGGGCTTTGTTGATTTACTACGTGATGATTTTATTGAAAAAGATCGAAGCCGTGGTATTTATTTCACTCAAGATTGGGTTTCTCTACCAGGTGTTCTGCCCGTAGCTTCGGGGGGTATTCACGTTTGGCATATGCCTGCTTTGACCGAGATCTTTGGAGATGATTCCGTACTACAATTCGGTGGAGGAACTTTAGGACACCCTTGGGGAAATGCACCGGGTGCCGTAGCTAATCGAGTAGCTTTAGAAGCATGTGTAAAAGCTCGTAATGAGGGACGCGACCTTGCCCGCGAGGGTAATGAAATTATCCGCGAGGCTAGCAAATGGAGTCCTGAACTAGCTGCTGCTTGTGAAGTATGGAAGGAGATCAAATTTGAATTCCAAGCAGTGGATACTTTAGAT
>Cistus_albidus
---------------------------------------------------------------------------------------------------------------------------------------------------------------------------------------------------------------------------------------------------------------------------------------------------------------------------------------------------------------------------------------------------------------------------------------------------------------------------------------------------------------------------------------------------------------------------------------------------------------------------------------------------------------------------------------------------------------------------------------------------------------------------------------------------------------------------------------------------------------------------------------------------------------------------------------------------------------------------------------------------------------------------------------------------------------------------------------------------------------------------------------------------------------------------------------------------------------------------------------------------------------------------------------------------------------------------------------------------------------------------------------------------------------------------------------------------------------------------------------------------------------------------------------------------------------------------------CGATT-?CCTGCCTA-GCAGACAGACCCGCGAACTGGTTTACACAACGCGTCGCGGCCGGTGTCGGGCGAGAGCCCCGCAGCGGC---------C-CGACGCACCCGCCGCGTGAGCCCGGTCGTCCCGAC--GTC----CCCTCGCGGGATCGGCGGTGCGTCGT----GCTTTCCGCGGCACACAAACGAA--------------CCCCGGCGTGGATA--ACGCCAAGGAAA--------ACAAAA-GGGAAGCCGCGT--------CC-----------------------CCGCGCAACGCGGGGCTCGCGACTCCTGTCGTACT--TACAATAACGACTCTCGGCAACGGATATCTCGGCTCTCGCATCGATGAAGAACGTAGCGAAATGCGATACTTGGTGTGAATTGCAGAATCCCGTGAACCATCGAGTCTTTGAACGCAAGTTGCGCCCCAAGCCGTCAGGCCGAGGGCACGCCTGCCTGGGCGTCACGCA--ACGTCGCCCCCTCCGCCTCCG---TCTCCTGCGGGATTCGGCGGCGCGCG----AGGGCGGATACTGGCCTCCCGTGCGTGCATTGCTCGCGGCTGGCCTAAA-AACGAGTCCTTGGCGT--CG--AACGCTCGGGCGAGCGGTGGT--C-TTTATCGTCCTC-GTCACGTGCCC-----GTGCGCTC---------------TCGACGTCGGGGATCTCTC-----GGACCC----------CGAACGCGCCGTCCTCGGAC--GACTCGC--------------------------------------------------------------------ATTTTTACGAAGATTCGTCCATACCATCGGTAGAATTTGTATGACCACGACTGATCTTGAAAGGACTGGATGGAAAAAACAGCATGTCTATATTCAAATTGGCATTCTTTT----------------------------------------------------------------------------------------------AAAAATGAATTGAATTCAAAG---GGTCAATTGAATAAATGGATAGAGCTCTCTGAGCCCAATTCTAGT-----TATAGGAAAACA-----AAAA----------TCCGTTCTGAAT-------TTGAACGATTACCCGATCTAATTTAATGTTAAAAATAAATTAGCTCTCTCCTGAGTGGATTCGTTTTTTTTGAGTCCTAACTATTCTCT---------------------------TAGTCATTC-----CCTAT------TTTCTAATGA--------------ATGTGTAATTGATAAGGAAAAGAGA-----------------------------GTTTTTTCCAAAATCAAAAGAGCGATTGGGTTGCAAAAAT-AAAGGATTTTGAACAATTAGG-------------------------------------------------------------------------------------------------------------------------------------------------------------------------------------TGGCGATTTGACTATATCGCACTATG----------TATCATTTTATAACAAAA-TTGAAAATGGAGGAACTAAA-----AGTCTATCTAAATCTAATATTTATGCACTTTCTCAATCATTTGATTCGTTTTTCG-------------------------------------------------------------------------------------------------------------------------------------------------------------------------------------------------------AATAAGCAGAATCCCGTTTTTG-CAACAAGAATTTGTATTCTGAAAGATTCACCATCATTGTAGTA----?-TCTTACTTACAAGGGAAAGAC---AT--???????????AATTTACACTCAATTCATTCAATATTTCCTTTTTTAGAAGACAAATTGTCACATTTAAAGCTGCATTTGGAAATCTTAATTCA----?????????????????????---???????????????????????AGTGTCTTCCTGTTTGCATTTATTACGGTCCTTTCTCTACGAATA---------TTGTAAACTTAAGAGTCTTATTACTCCAAAAAAACCCCTTTCGATTTTA---------AATCCAAGATTTTTCTTGTTCCTATATAA-??????????-------??????????????????????????????????????????????????????????????????????????????????????????????????????????????????????????????????????????????????????????????????????????????????????????????????????????????????????????????????????????????????????????????????????????????????????????????????????????????????????????????????????????????????????????????????????????????????????????????????????????????????????????????????????????????????????????????????????????????????????????????????????????????????????????????????????????????????????????????????????????????????????????????????????????????????????????????????????????????????????????????????????????????????????????????????????????????????????????????????????????????????????????????????????????????????????????????????????????????????????????????????????????????????????????????????????????????????????????????????????????????????????????????????????????????????????????????????????????????????????????????????????????????????????????????????????????????????????????????????????????????????????????????????????????????????????????????????????????????????????????????????????????????????????????????????????????????????????????????????????????????????????????????????--------------------------------------------------------------------------------------------------------------------------------------------------------------------------------------------------------------------------------------------------------------------------------------------------------------------------------------------------------------------------------------------------------------------------------------------------------------------------------------------------------------------------------------------------------------------------------------------------------------------------------------------------------------------------------------------------------------------------------------------------------------------------------------------------------------------------------------------------------------------------------------------------------------------------------------------------------------------------------------------------------------------------------------------------------------------------------------------------------------------------------------------------------------------------------------------------------------------------------------------------------------------------------------------------------------------------------------------------------------------------------------------------------------------------------------------------------------------------------------------------------------------------------------------------------------------------------------------------------------------------------------------------------------------------------------------------------------------------------------------------------------------------------------------------------------------------------------------------------------------------------------------------------------------------------------------------------------------------------------------------------------------------------------------------------------------------------------------------------------------------------------------------------------------------------------------------------------------------------------------------------------------------------GTGTTGGATTCAAAGCTGGTGTGAAAGAGTATAAATTGACTTATTATACTCCTGAATATGAAACCAAAGATACTGATATCTTGGCAGCATTCCGAGTAACACCGCAACCCGGAGTTCCTCCTGAAGAAGCAGGGGCTGCGGTAGCTGCTGAATCTTCTACTGGTACATGGACAACTGTGTGGACCGATGGACTTACCAGCCTTGATCGTTACAAAGGCCGATGCTACCACATCGAGCCCGTTGCTGGAGAAGAAAATCAATATATATGTTATGTAGCTTACCCTTTAGACCTTTTTGAAGAGGGTTCTGTTACTAACATGTTTACTTCCATTGTGGGGAATGTATTTGGGTTCAAAGCCCTGCGCGCTCTACGTTTAGAGGATCTGCGAGTCCCTGTTGCTTATACTAAAACTTTCCAAGGCCCACCTCATGGTATCCAAGTTGAAAGAGATAAGTTGAACAAATATGGCCGTCCACTACTGGGATGTACTATTAAACCGAAATTAGGCTTATCCGCTAAGAACTATGGTAGAGCGGTTTATGAATGTCTACGCGGTGGACTTGATTTTACCAAAGATGATGAAAATGTGAACTCCCAACC????????????????????????????????????????????TTTTTAAAGCACAGGCGGAAACTGGGGAAATCAAAGGGCATTACTTGAATGCTACTGCGGGTACATGCGAAGACATGATGAAAAGGGCTGTATTTGCCAGAGAATTGGGCGTTCCTATTGTAATGCATGACTACTTAACAGGTGGATTCACTGCAAATACAACCTTGGCTCATTATTGCCGAGATAATGGTCTACTTCTTCATATCCACCGCGCAATGCATGCTGTTATTGATAGACAAAAGAATCATGGTATGCACTTCCGTGTATTAGCTAAAGCTTTACGTCTGTCTGGCGGAGATCATATTCACTCTGGTACAGTAGTAGGTAAACTTGAAGGAGAAAGAGAAATCACTTTAGGTTTTGTTGATTTACTACGTGATGATTATGTTGAAAAAGATCGAAGTCGCGGTATTTATTTCACTCAAGATTGGGTCTCTCTACCGGGTGTTCTGCCTGTAGCTTCGGGTGGTATTCACGTTTGGCATATGCCTGCTTTGACCGAGATCTTTGGAGATGATTCTGTACTCCAATTCGGTGGAGGAACCTTAGGACACCCTTGGGGAAATGCACCGGGTGCTGTAGCGAATCGAGTAGCTCTAGAAGCATGTGTACAAGCTCGTAATGAGGGACGTGATCTTGCTCGTGAGGGTAATGAAATTATCCGTCAGGCTACCAAATGGAGTCCTGAGCTAGCTGCTGCTTGTGAAGTATGGAAAGAGATCAAATTCGAATTTGAAGCAATGGATAC-------
>Durio_zibethinus
---------------------TCNACGCTTGAAAAANGAAATCTGGGACGTATTTCTCAAATCATCGGTCCAGTACTGGATGTAGCCTTTCCCCCGGGCAAGATGCCTAATATTTACAACGCTTTGGTAGTTAAGGGTCGAGATACCATCGGTCAACAAATTAATGTATCTTGTGAGGTACAGCAATTATTAGGAAACGATCGAGTTAGAGCTGTAGCTATGAGCGCTACAGATGGTCTAATGAGAGGAATGGAAGTGATTAACACGGGAGCTCCTCTAAGTGTTCCAGTCGGCGGAGCGACCCTAGGACGAATTTTTAACGTGCTTGGGGAGCCCGTTGATAATTTAGGTCCTGTAGATACTCGCACAACATCCCCTATTCATAAACCTGCGCCCGCTTTCATACAATTAGATACAAAATTATCTATTTTTGAAACAGGAATTAAAGTAGTCGATCTTTTAGCTCCTTATCGTCGTGGAGGAAAAATCGGACTATTTGGGGGAGCTGGGGTAGGTAAAACAGTACTCATTATGGAATTGATCAACAACATTGCCAAAGCTCATGGGGGTGTATCCGTATTTGGCGGAGTAGGTGAACGTACTCGTGAAGGAAATGATCTTTACATGGAAATGAAAGAATCTGGAGTAATTAATGAACAAAATCTTGCGGAATCAAAAGTGGCTTTAGTCTACGGTCAGATGAATGAACCGCCAGGAGCTCGTATGAGAGTTGGGTTGACTGCCCTAACTATGGCGGAATATTTCCGAGATGTTAATAAACAAAACGTACTTCTATTTATAGACAATATCTTCCGTTTTGTCCAAGCGGGATCCGAAGTATCTGCCTTATTGGGTAGAATGCCTTCCGCTGTGGGTTATCAACCCACCCTTAGTACCGAAATGGGTTCTTTACAAGAAAGAATTACTTCTACCAAGGAGGGATCCATAACTTCTATTCAAGCAGTTTATGTACCCGCGGATGATTTGACCGACCCTGCCCCTGCCACAACATTTGCGCATTTAGATGCTACTACCGTACTATCAAGAGGATTAGCTGCCAAAGGTATCTATCCAGCGGTAGATCCTTTAGACTCAACGTCAACTATGCTCCAACCTCGAATCGTTGGAAAGGAACATTATGAAACTGCGCAAAGGGTTAAGCAAACCTTACAACGTTACAAAGAACTTCAGGACATTATAGCTATCCTGGGGTTGGACGAAGTGTCCGAAGAGGATCGCTTAACCGTAGCAAGAGCGCGAAAAATTGAGCGTTTCTTATCACAACCCTTTTTCGTAGCGGAAGTATTTACTGGTTCCCCGGGGAAATATGTTGGCCTAGCAGAAACAATTAGAGGATTTCAATTGATCCTTTCCGGAGAATTAGACGGTCTTCCTGAACAGGCCTTTTATTTGGTAGGTAACATCGATGAAGCTACTGCGAAGGCTACGAACTTAGAAATGGAGAGCAAA--------????--------------------------------------TCGAAA?-CCCCGCTC-GACGGACGACCCGCGGACGCGTTAACG--AAACACCGAGGGGG--CGGGGGTGCCCCCGCGCCCCGAGC---------CCCCTCCGGCCCAGGGAGGGCGCGACGGTCGCT--TCGTCCCCCCTACGGGGCGGGCGGAACGATCGGCGTCGT--CGCCCTC--CGCCGAACAACGAAC-------------CCCCGGCGCGAATC--GCGCCAAGGAAC----CG-AAACGAAAACGGAGCGCGCG--------CGCCTCGCCATCCCGTCCGCGGTGCGTGCGC-GGCGGCGCCGCGACTCCTTTTGTCGCGAAAAAACGAAACGACTCTCGGCAACGGATATCTCGGCTCTCGCATCGATGAAGAACGTAGCGAAATGCGATACTTGGTGTGAATTGCAGAATCCCGTGAACCATCGAGTCTTTGAACGCAAGTTGCGCCCCAAGCCATTAGGCCGAGGGCACGCCTGCCTGGGTGTCATGCA--CCGTCGCCCCCCTCCGA-CCCCCCGCCCT--CCGGGCTCCGG---GGGAAGG--CGGGCGGAAGATGGCCTCCCGCGATCCCGTGGGTCGCGGTTGGCCCAAA-AGCGAGTCCCCGGCAA--CGACAGCGCCGTGACCGTCGGTGGT--GGAGC-TCCCGGCGTGCCTCGTCCCCG-GTGACGCGCGCTCG------------TTGTCCATCCGGACCCCTT----CGGACCC------------CCCGCATCGCTCGATCGA--TGCTCGCGTC----------------------------GGCTTTTAAGTGCGACTAGCATCTTTTACACATTTGTATGAAGAAAGGGATTCGTTCATACCATCGGTACAGTTTGTAAGACCACGACTGATCCTGAAAGGAGTGGATGGAAAAAAGAGCATGTCGTATCAATGGAGAATTCTAAGAATCCATTTTTTT--------------CCGGATCAGTCC-------AAAAAAAAAAATCGTCTTTGAATTTTTGGTGCGGAAC----------AAAAAAAATTAATTGAATTCAAAGTTGGGTCGAGTGAATAAATGGATAGAGCTCTACGGCCCCAATTATAGG-----------GAAACA-----AAAAGTAACGAGCTTCTGTTCGCA-------ATTTGAATGATTACCCGATCTAATTAAACGTTAAAAATAAATTAGTGCCTAATGCGGTAAAGGTTTTTCTCATGAGTAAATTATCGATTTTT----------TTATGAGTCCTAATTATTAGTTATT-----CCCTTTATGGGTTAGACATGA--------------ATGTGTATAAGAAGCAGTATATTGATAAAGAAAAGATAT------------TTTTTTTTTTCCAAAANCAAAAGAGCGATNGGGTNGAAAAAAT-AAAGGAYYTTTANCCATTT--Y---YTTATCCTA-----NTAACAACATAAATCAA-----TTAGATGGC------------------AAAAGATAGGATAGAGAA-----------TCCGTTGATGAATCTACCTGTCTCCGAGGT----ATCTATTATTTTCTT-------AATACCTTGTTTTGACTGTATCGCACTATGTATCATTTGATAACCGAATAGATCCCCT------ATACTTGGTTCAAATCGAA-TTTGAAATGGAGGAATTTCAAGTATATTTAGAACTAAATAGATCTCGCCGACATGATTTCCTATACCCACTTATTTTTCGGGAGTATATTTATGCACTTGCTCATGATCATGGTTTAAATAAATCGATGATTTTTTT---GGAAAATCAGGGTT------ATGGTAATAAATTCAGTTCACTAATTGTGAAACGTTTAATTATTCGAATGGATCAACAGAATCATTTGATTATTTCTGCTAATGATTCCAACCAAAATCCATTTTTTGGGCACAACAATAATTTATATTCTCAAATGATATCGGTGGGATTTGCAGTCATTGTGGAAATTCCATTTTCCTTACGATTAGTATCTTACTCACAAGGGGAAGAA---GTCGCAAAATCCCATAATTTCCAATCAATTCATTCAATATTTCCTTTTTTAGAGGACAAATTCTCACATTTAAATTATGTGTTAGATGTACTAATACCTTACCCCATCCATCTAGAAATCTTGGTTCAAGCCCTTCGCTACTGGATAAAAGATGCTTCTTCTTTGCATTTATTACGGTTCTCTCTCTACGAGTA---------TTGTAATTTGAAGAGTTTTATTACTCCAAAGAAATCTATTTCTATTTTT---------AATCCAAGATTATTCTTGTTCCTATATAATTCTCATGTATGTGAATACGAATCCATTTTCCTTTTTCTCCGTAATCAATCTTCTTATTTACGATCAACATCTTCTGGATTCTTTCTTGAACGAATTAATTTCTATGGAAAAATAGAGTATCTTGTAGAAG------TCTTTTATAATGATTTTCAGAACAACCTATGGTTGTTCAAAGACCCTTTCATACATTTTTTTAGGTATCAAGGAAAGGCAATTCTGGCATCAAAGGATAAGCCTCTTCTGATGAATAAGTGGAAATATTACTTTGTCGATTTATGGAAATATTATTTTTACGTGCGG---TCTCAATCAGGA------AGCGTCCGTATAAATCAATTATCTAAATATTCTCTCGACTTTCTGGGCTATCTTTCAAGTGTGCGATTAAATACTTCAGTGGTACGGAGTCAAATGCTAGAAAATTCATTTATAATAGA------TAATGCTATGAAGAAGTTGGATACAAGAATTCCAATTATTTCTCTCATTGGATCATTGTCTAAAGCGAAATTTTGTAACACATTAGGGCATCCCATTAGTAAGCCGACGTGGTCCGATTCCTCCGATTCTGATATTATTGACCGATTTGTGCGTATATGCAGAAATCTTTCTCATTATCACAGTGGATCTTCAAAAAAAAAGAGTTTGTATCGAATAAAATATATACTTCGGCTTTCTTGTGTTAAAACTTTGGCTCGTAAACACAAAAGTACTGTACGTGCTTTTTTGAAAAGATTAGGTTCGGAATTTTT-----GGAAGAATTCTTTACG------GAAGAAGAACATGTTTTTTCTTTGATCTTCCCAAG---AGTTTTTTTGAC---TTCGCGAAAGTTATATAGGGTG---CGAATTT-GGTATTTGGATATTATTTGTATCAATGCTCTGGTCAATCATGAATGATTGGTTATGAAATCATGTAAATTCAAATTCAA-----------------TATAAAATGGGAATTTTTCCT-----AAATGATGAAGAGATAACAAAAGAA-TTTATTCAGTTCTAGTATT------------AAATGTTC--------ATGCAGTA-----AGAATAAGAGGGGATTGG------CTGAGTAGTCCAC-----TTTTTGAGTCCTGTTTAGGGAATAAATT-GGTTTTAGATGTATACATAGAGAAAGCCGTGTGCAATGAAAAATGCAAGCACGGTTTGGGGAGGGATTTTTT------------GGANCATACATATCAATATTCATGGATCATACCTTTTGTGCCACTTCCAATTCCTATTTTAATAGGAATGGGACTCCTACTTTTTCCGACGGCAACAAAAAATCTTCGTCGTATGTGGGCTTTTCCCAATATTTTATTGTTAAGTATAGTTATGATTTTTTCGGTCGATCTGTCTATTCAGCAAATAAATAGAAGTTCTATCTATCAATATGGATGGTCTTGGACCATCAATAATGATTTTTCTTTCGAGTTTGGCTACTTTATTGATTCACTTACCTCTATTATGTCAATATTAATCACTACTGTTGGAATTTTTGTTCTTATTTATAGTGACAATTATATGTCTCATGATCAAGGATATTTGAGATTTTTTGCTTATATGAGTTTRTTCAATACTTCAATGTTGGGATTAGTTACTAGTTCCAATTTGATACAAATTTATATTTTTTGGGAATTRGTTGGAATGTGTTCTTATCTATTAATAGGGTTTTGGTTCACACGACCYGTTGCGGCAAACGCTTGTCAAAAAGCGTTTGTAACTAATCGGATAGGCGATTTTGGTTTATTATTAGGAATCTTAGGTTTTTATTGGATAACGGGAAGTTTCGAATTTCAAGATTTGTTCGAAATATTTAATAACGTGATTTATAATAATGAGGTTCATTTTTTATTTGTTACTTTATGTGCCTCTTTATTATTTGCCGGCGCAKTTGCTAAATCTGCGCARTTTCCCCTTCATGTATGGTTACCTGATGCCATGGAKGGGCCTACTCCTATTTCGGCTCTTATACATGCTGCCACTATGGTAGCAGCGGGAATTTTTCTTGTAGCCCGCCTTCTTCCTCTTTTCATAGTTATACCTTACATAATGAATCTAATATCTTTGATAGGTATAATAACAGTATTATTAGGGGCTACTTTAGCTCTTGCTCAAAAAGATATTAAGNNGGGTTTAGCCTATTCTACAATGTCNCAANTGGGTTATATGATGGTAG-------CTCTAGGTATGGGGTCTTATCGAGCCGCTTTATTTCATTTGATTACTCATGCTTATTCGAAGGCATTGTTGTTTTTAGGATCCGGATCCATTATTCATTCCATGGAAGCTATTGTTGGATATTCTCCAGATAAAAGCCAGAATATGGTTTTTATGGGCGGTTTAAGAAAGCATGTGCCAATTACACAAATTGCTTTTTTAGTGGGTACACTTTCTCYTTGTGGTATTCCACCCCTTGCTTGTTTTTGGTCCAAAGATGAAATTCTTAGTGACAGTTGGTTGTATTCACCGATTTTTGCAATAATAGCTTGGTCCACGGCCGGATTAACAGCATTTTATATGTTTCGGATCTATTTACTTACTTTTGAAGGACATTTAAACATTAATTTTCAAAATTATAGTGGCAAAAAAGGTAGCTCCTTCTATTCAATAAAACTATGGGGTAAAGAAGAGCAAACAATGATTAACAGAAATTTTCCTTTATCCCCTTTATTAACAATGAATAATAATGA---------------------GAAGCCAT---ATAGAATTGGTGGTAATGTAAAAAAAGGGG-------CTCTTATTACTATTACGAATTTTGGCTACAAGAAGGCTTTTT------CTTATCCTCATGAATCGGATAATACTATGTTATTTCCTATGCTTATACTGGTTCTATTTACTTTTTTTGTTGGAGCCATAGCAATTCCTTTTAATC----AAGAAGGAAT---------ACATTTGGATATATTATCCAAATTATTAACTCCATCTATAAATCTTTTACATCAAAATTCAAATGATTTTGAGGATTGGTATCAATTTTTAACAAATGCAACTTTTTCAGTGAGTATAGCTTGTTTTGGAATATTTACAGCATTCCTTTTATATAAGCCTTTTTATTCATCTTTACAAAATTTGAACTTACTAAATTCGTTTGCMAAAAGGGG---------TCCTAMAAGAATTTTCTTGGATAAAATAATATATTTGATATACGATTGGTCATATAATCGTGGTTACATAGATACGTTTTATTCAATATCCTTAACAAAAGGTATAAGAGGATTGTCCGAACTAACTCATTTTTTTGATAGGCGAGTAATCGATGGAATTACAAATGGRGTAGGCRTTACNAGTTTTTTTGTAGGAGAAGGTATCMAATAT------AAGTGTTGGATTCAAAGCTGGTGTTAAAGAGTATAAATTGACTTATTATACTCCTGAATATGAAGTCAAAGATACTGATATCTTGGCAGCCTTCCGAGTAACTCCTCAACCCGGAGTTCCGCCCGAGGAAGCAGGGGCAGCAGTAGCTGCTGAATCTTCTACTGGTACATGGACAACCGTGTGGACCGATGGGCTTACCAGCCTTGATCGTTACAAAGGGCGATGCTACCACATTGAGCCCGTTGCTGGAGAAGAAAATCAATATATATGTTATGTAGCTTACCCCTTAGACCTTTTTGAAGAAGGTTCTGTTACTAACATGTTTACTTCCATTGTGGGTAATGTATTTGGGTTCAAAGCCCTGCGCGCTCTACGTCTAGAGGATCTGCGAATCCCTCCTTCTTATACTAAAACTTTCCAAGGCCCGCCTCATGGCATCCAGGTTGAAAGAGATAAATTGAACAAGTACGGTCGCCCCCTATTAGGATGTACTATTAAACCTAAATTGGGGTTATCCGCTAAGAACTACGGTAGAGCTGTTTATGAATGTCTACGTGGTGGACTTGATTTTACCAAAGATGATGAGAATGTGAACTCCCAACCATTTATGCGTTGGAGAGACCGTTTCTTATTTTGTGCCGAAGCAATTTTTAAAGCACAGGCTGAAACAGGTGAAATCAAAGGGCATTACTTGAATGCTACTGCGGGTACATGTGAAGAAATGATTAAAAGGGCCATATTTGCCAGAGAATTGGGAGCTCCCATCGTAATGCATGACTACTTAACAGGTGGGTTCACTGCAAATACTAGCTTGGCTCATTATTGCCGAGATAATGGTCTACTTCTTCACATCAATCGCGCAATGCACGCAGTTATTGATAGACAGAAGAATCATGGTATGCACTTTCGTGTACTAGCTAAAGCTTTACGTCTGTCTGGTGGAGATCATATTCACGCTGGTACAGTAGTAGGTAAACTTGAAGGAGAAAGGGACATAACTTTGGGCTTTGTTGATTTACTACGTGATGATTTTATTGAAAAAGATCGAAGCCGTGGTATTTATTTCACTCAAGATTGGGTTTCTATACCAGGTGTTCTGCCCGTAGCTTCGGGGGGTATTCACGTTTGGCATATGCCTGCTTTGACCGAGATCTTTGGAGATGATTCCGTACTACAATTCGGTGGAGGAACTTTAGGACACCCTTGGGGAAATCCACCGGGTGCCGTAGCTAATCGAGTAGCTTTAGAAGCATGTGTAAAAGCTCGTAATGAGGGACGTGACCTTGCCCGCCAGGGTAATGAAATTATCCGCGAGGCTGGCAAATGGAGTATGGAACTAGCTGCTGCTTGTGAAGTATGGAAGGAGATCAAATTTGAATTCGAAGCAATGGATACTTTAGAT
>Eriotheca
????????????????????????????????????????????????????????????????????????????????????????????????????????????????????????????????????????????????????????????????????????????????????????????????????????????????????????????????????????????????????????????????????????????????????????????????????????????????????????????????????????????????????????????????????????????????????????????????????????????????????????????????????????????????????????????????????????????????????????????????????????????????????????????????????????????????????????????????????????????????????????????????????????????????????????????????????????????????????????????????????????????????????????????????????????????????????????????????????????????????????????????????????????????????????????????????????????????????????????????????????????????????????????????????????????????????????????????????????????????????????????????????????????????????????????????????????????????????????????????????????????????????????????????????????????????????????????????????????????????????????????????????????????????????????????????????????????????????????????????????????????????????????????????????????????????????????????????????????????????????????????????????????????????????????????????????????????????????????????????????????????????????????????????????????????????????????????????????????????????????????????????????????????????????????????????????????????????????????????????????????????????????????????????????????????????????????????????????????????????????????????GTTGCCTT-TCGGAACGACCCGTGAACGCGTTAAGTACAAACACCGCGGGGGGGTGAGGGAGCGCTCGCGCCCCGAGC---------CCTCTCGCGGCCCTTGCGTGCGGGACCGCACT-CGCC--ATGCCCCCCGGGGCGGGCGGGATGCCCGGTTCC----GCCGCTCGCGGCCGAACAACGAAC-------------CCCCGGCGCGAGTC--GCGCCAAGGAATCG-GAACGATGA--GAGAGCACGTCCG--------CCG--CGCCGGCCCGTCCGCGGTGTTCGCGCGGGCGGCGACGTGTCTCCTCCGTCGCGAAAAATA--GAAAGACTTTTGGCAACGGATATTTTGGGTTTCGCATCGATGAAGAAAGTTGGGAAATGCGATACTTGGTGTGAATTGCCGAATCCCGTGAACCCTCGAGTTTTTGAACGCAAGTTGCGCCCCAAGCCCTTTGGCCGGGGGCACGTCTGCCTGGGTGTCACGCA--TCGTCGCCCCCCCCCAACCGT---CGGCCCCTCGGGGCTCGGACGAGGTG----GGGGCGGAAAATGGCCTCCCGTGCGCTCCTGGCTCGCGGTTGGCCTAAA-TTGGAGTCCTCGACGA--CGGCAGCGCCGCGACGATCGTTGGT--GACGCCTCGAGCGT-GCCTCGTTCGC-GGTCGTGTGCGCTT-------------TCGTTTCGTCGGACCCATC-----AGACCC----------TACCGGCATCGCACGAGCGA--TGCTCGCGTCGCGACCCCAGGTCAG-GGGGGACTACCCGGCTTTTAAGTGCGACTAGCATTTTTTACACATTTGTATGAAGAAAGGGATTCGTTCATACCATCGGTAGAGTTTGTAAGACCACGACTGATCCTGAAAGGAGTGGATGGAAAAAATAGCATGTCGTATCAATGGAGAATTCTAAGAATCCATTTTTTT--------------CCGGATCAGTCC--------AAAAAAAAAATCGTCTTTGAATTTTTGGTGCGGAAG----------AAAAAAAATTAATTGAATTCAAAGTTGGGTCGAGTGAATAAATGGATAGAGCTCTACGGCCCCAATTATAGG-----------GAAACA-----AAAAGTAAGGAGCTTCTGTTCTCA-------ATTTGAATGATTACCCGATCTAATTAAGGGTTAAAAAGAAATTAGTGCCTAATGGGGAAAAGGTTTTTCCCATGAGTAAATTATCGATTTTT----------TTATGAGTCCTAATTATTAGTTATT-----CCCTTTATGGGTTAGACATGA--------------ATGTGTAGAAAAAGCAGTATATTGATAAAGAAAAGATT--------------TTTTTTTTCCCAAAATCAAAAAACCGATTGGGTTGAAAAAAT-AAAGGATTTCTAACCTTCTT-----CTTTTCCTA-----TAACGAACTTAATTCAT-----TTAGATGGC------------------CAAAGATAGGATAGAGAA--------------GTTGATGAATC--CCTGTCTCCGAGGT----ATCTATTCTTTTCTT-ACTAT-AATACCTTGTTTTGACTGTATCGCAGTATGTATCATTTGATAACCGAATAGATCCTCT------ATCTTTGGTTCAAATCGAA-TTTGAAATGGAGGAATTTCAAGTATATTTAGAACTAAATAGATCTCGTCGACATGATTTCCTATACCCACTTATTTTTCGGGAGTATATTTATGCACTTGCTCATGATCATGGTTTAAATAAATCGATGATTTTTTT---GGAAAATCAGGGTT------ATGGTAATAAATTCAGTTCACTAATTGTGAAACGTTTAATTATTCGAATGGATCAACAGAATCATTTGATTATTTCTGCTAATGATTCCAACCAAAATCCATTTTTTGGGCACAACAATAATTTGTATTCTCAAATGATATCGGCGGGATTTGCAGTCATTGTGGAAATTCCATTTTCCTTACGATTAGTATCTTACTCACAAGGGGAAGAA---GTCGCAAAATCTCATAATTTACAATCAATTCATTCAATATTTCCTTTTTTAGAGGACAAATTCTCACATTTAAATTATGTGTTAGATGTACTAATACCTCACCCCATCCATCTAGAAATCTTGGTTCAAGCCCTTCGCTACTGGGTAAAAGATGCTTCTTCTTTGCATTTATTACGGTTCTCTCTCTACGAGTA---------TTGTAATTTGAAGAGTTTTATTACTCCAAAGAAATCTATTTCGATTTTT---------AATCCAAGATTATTCTTCTTCCTATATAATTCTCATGCATGTGAATACGAATCCATTTTCCTTTTTCTCCGTAACCAATCTTCTCATTTACGATCAACATCTTCTGGAGTCTTTCTTGAACGAATTTATTTCTATGGAAAAATAGATTATCTTGTAGAAG------TATTTTATAATGATTTTCAGAACAACCTATGGTTGTTCAAAGACCCTTTCACACATTTTATTAGGTATCAAGGAAAGGCAATTCTGGCCTCAAAAGATACGTCTCTTCTGATGAATAAGTGGAAATATTACTTTGTCGATTTATGGCAATATTATTTTTACATGTGG---TCTCAATCAGGA------AGAGTCCGTATAAATCAATTATCTAAATATTCTCTCGACTTTCTGGGCTATCTTTCAAGTGTGCGATTAAATCCTTCAGTGGTACGGAGTCAAATGCTAGAAAATTCATTTATAATAGA------TAATGCTATGAAGAAGTTGGATACAAGAATTCCAATTATTTCTCTCATTGGATCATTGTCTAAAGCGAAATTTTGTAACACATTAGGGCATCCCATTAGTAAGCCGACGTGGGCCGATTCCTCCGATTCTGATATTATTGACCGATTTGTACGTATATGCAGAAATCTTTCTCATTATCACAGTGGATCTTCAAAAAAAAAGAGTTTGTATCGAATAAAATATATACTTCGGTTTTCTTGTGTTAAAACTTTGGCTCGTAAACACAAAAATACTGTACGTGCTTTTTTGAAAAGATTAGGTTCGGAATTTTT-----GGAAGAATTCTTTACGGAAACGGAAGAAGAACATTTTTTTTCTTTGATCTTCCCAAG---AGTTTTTTTTAC---TTCGCCAAANTTATATAGGGGA---CNAATTT-GGTATTTGAGG???????????????????????????????????????????????????????????????????????????????????????????????????????????????????????????????????????????????????????????????????????????????????????????????????????????????????????????????????????????????????????????????????????????????????????????????????????????????????????????????????????????????????????????????TGGAGCATACATATCAATATTCATGGATCATACCTTTTGTGCCACTTCCCATTCCTATTTTAATAGGAATGGGACTCCTACTTTTTCCGATGGCAACAAAAAATCTTCGTCGTATGTGGGCTTTTCCCAATATTTTATTGTTAAGTATAGTTATRATTTTTTCGGTCGATCTGTCTATTCAGCAAATAAATAGAAGTTCTATCTATCAATATGTATGGTCTTGGACCATCAATAATGATTTTTCTTTCGARTTTGGCTACTTTATTGATTCACTTACCTCTATTATGTCAATATTAATCACTACTGTTGGAATTTTTGTTCTTATTTATAGTGACAATTATATGTCTCATGATCAAGGATATTTGAGATTTTTTGCTTATATGAGTTTGTTCAATACTTCAATGTTGGGATTAGTTACTAGTTCGAATTTGATACAAATTTATATTTTTTGGGAATTARTTGGAGTGTGTTCTTATCTATTAATAGGGTTTTGGTTCACAMGACCCGCTGCGGCAAACGCTTGTCAAAAAGCGTTTGTAACTAATCGGATAGGCGATTTTGGTTTATTATTAGGAATCTTAGGTTTTTATTGGATAACGGGAAGTTTCGAATTTCAAGATTTGTTCGAAATATTTAATAACTTGATTTATAATAACGAGGTTCATTTTTTATTTGTTACTTTATGTGCCTCTTTATTATTTGCCGGCGCAGTTGCTAAATCTGCGCAATTTCCTCTTCATGTATGGTTACCTGATGCCATGGAGGGGCCTACTCCTATTTCGGCTCTTATACATGCTGCCACTATGGTAGCAGCGGGAATTTTTCTTGTAGCCCGCCTTCTTCCCCTTTTCATAGTTATACCTTACATAATGAATCTAATATCTTTGATAGGTATAATAACGGTATTATTAGGGGCTACTTTAGCTCTTGCTCAAAAAGATNNNNNNNNNNNNNNNNNNNNNNNNNNNNNNNNNNAAYTGGGTTATATGATGTTAG-------CTYTAGGTATGGGGTCTTATCGAGCCGCTTTATTTCATTTGATTAMTCATGCTTATTCNAAGGCATTGTTGTTTTTAGGATCCGGATCAATTATTCATTCCATGGAAGCTATTGTTGGATATTYTCCAGATAAAAGCCAGAATATGGTTTTTATGGGCGGTTTAAGAAAGCATGTGCCAATTACACAAATTGCTTTTTTAGTGGGTACAMTTTCTYTTTGTGGTATTCCACCCCTTGCTTGTTTTTGGTCCAAAGANNNNNNNNNNNGTGACAGTTGGTTGTATTCACCGATTTTTGCAATAATAGNTTGGTCCACCGCCGGATTAACAGCATCTTATATGTTTCGGATCTATTTACTTACTTTTGAAGGACATTTAAATATTCATTTTCAAAATTATAGTGGCAAAAAAAGTAGCTCTTTCTATTCAATAAAACTATGGGGTAAAGAAGAGAAAAAAATGATTAACAGAAATTTTCGTTTATTTCCTTTAYTAACAATGAATAATAATGA---------------------GAAGCCAY---ATAGAATTGGTGGTAATGTAAAAAAAGTAG-------CTCTTATTACTATTACGRATTTTGGCTACAAGANGGCTTTTT------CTTATCCTCATGAATCGGATAATACTATGGTATTTCCTATACTTATATTGGTTCTATTTACTTTATTTGTTGGAGCTATAGCAATTCCTTTTAATC----AAGAAGGAAT---------ACATTTGGATATATTATCCAAATTATTAACTCCATCTATAAATCTTTTACATCAAAATTCAAATGATTTTGAGGATTGGTATCAATTTTTAACAAATGCAACTTTTTCAGTGAGTATAGCTTCTTTCGGAATATTTACAGCATTCCTTTTATATAAGCCTTTTTATTCATCTTTACAAAATTTGAACTTACTAAATTCGTTTGCGAAAAGGGG---------TCCTAAAAGAATTTTATTGGATAAAATAATATATTTGATATATGATTGGTCATATAATCGTGGTTACATAGATACGTTTTATTCAATATCCTTAACAAAAGGTATAAGAGGATTGGCCGAACTAACTCATTTTTTTGATAGGCGAGTAATCGATGGAATTACAAATGGAGTAGNCATTACAAGTTTTTTTGTA-GGAGAARGTATCAAATA???????????????????????????????????????????????????????ACTCCTGAATATGAAGTCAAAGATACTGATATCTTGGCAGCCTTCCGAGTAACTCCTCAACCCGGAGTTCCGCCTGAGGAAGCAGGGGCCGCGGTAGCTGCTGAATCTTCTACTGGTACATGGACAACCGTGTGGACCGATGGGCTTACCAGCCTTGATCGTTACAAAGGGCGATGCTACCACATTGAGCCCGTTGCTGGAGAAGAAAATCAATATATATGTTATGTAGCTTACCCCTTAGACCTTTTTGAAGAAGGTTCTGTTACTAACATGTTTACTTCCATTGTGGGTAATGTATTTGGGTTCAAAGCCCTGCGCGCTCTACGTCTAGAGGATCTGCGAATCCCTACTTCTTATACTAAAACTTTCCAAGGACCGCCTCATGGCATCCAGGTTGAAAGAGATAAATTGAACAAGTACGGTCGCCCCCTATTAGGATGTACTATTAAACCTAAATTGGGGTTATCCGCTAAGAACTACGGTAGAGCAGTTTATGAATGTCTACGTGGCGGACTTGATTTTACTAAAGATGATGAGAATGTGAACTCCCAACCATTTATGCGCTGGAGAGACCGTTTCGTATTTTGTGCCGAAGCAATTTATAAAGCACAGGCTGAAACAGGTGAAATCAAAGGGCATTACTTGAATGCTACTGCGGGTACATGTGAAGAAATGATGAAAAGGGCCATATTTGCCAGAGAATTGGGAGTTCCTATCGTAATGCATGACTACTTAACAGGTGGGTTCACTGCAAATACTAGCTTGGCTCATTATTGCCGAGATAATGGTCTACTTCTTCACATCCATCGCGCAATGCACGCAGTTATTGATAGACAGAAGAATCATGGTATGCACTTTCGTGTACTAGCTAAAGCTTTACGTCTGTCTGGTGGAGATCATATTCACGCTGGTACAGTAGTAGGTAAACTTGAAGGAGAAAGGGACATAACTTTGGGCTTTGTTGATTTACTACGTGATGATTTTATTGAAAAAGATCGAAGCCGTGGTATTTATTTCACTCAAGATTGGGTTTCTCTACCAGGTGTTCTGCCCGTAGCTTCGGGGGGTATTCACGTTTGGCATATGCCTGCTTTGACCGAGATCTTTGGAGATGATTCCGTACTACAATTCGGTGGAGGAACTTTAGGACACCCTTGGGGAAATGCACCGGGTGCCGTAGCTAATCGAGTAGCTTTAGAAGCATGTGTAAAAGCTCGTAATGAGGGACGTGACCTTGCCCGCGAGGGTAATGAAATTATCCGTGAGGCTAGCAAATGGAGTCCTGAACTAGCTGCTGCTTGTGAAGTATGGAAGGAGATCAAA------------------------------
>Firmiana_platanifolia
--------------------------------------------------------------------------------------------------------------------------------------------------------------------------------------------------------------------------------------------------------------------------------------------------------------------------------------------------------------------------------------------------------------------------------------------------------------------------------------------------------------------------------------------------------------------------------------------------------------------------------------------------------------------------------------------------------------------------------------------------------------------------------------------------------------------------------------------------------------------------------------------------------------------------------------------------------------------------------------------------------------------------------------------------------------------------------------------------------------------------------------------------------------------------------------------------------------------------------------------------------------------------------------------------------------------------------------------------------------------------------------------------------------------------------------------------------------------------------------------------------------------------------------------------------------------------------TCGAAA-?CCTGCCCA-GCAGAACGACCCGTGAACGCGTT-ATCATCACACCG-GAAGGGGCCCAAGGTGCCACCGTGCCCCGAAC---------CCCCTTTAAGCCAGGGCGAGCGTGAAGGTCCCTATTT--TCCGCCAACCAG-CGGACGTGGTGCC-GCTCCC----TTCGCCCATGGCACGTCAACGAAC-------------CCCCGGCGCGAATC--GCGCCAAGGAATCGT-AAGAA----AAAGAGCACGTTGA--------TCG-TCACGGCCCCGTTCGCGGTGTGTCTGTGCACGGCCTCGTGACTCCTTTCCTTTGAAT-GTCTATAACGACTCTCGGCAACGGATATCTCGGCTCTCGCATCGATGAAGAACGTAGCGAAATGCGATACTTGGTGTGAATTGCAGAATCCCGTGAACCATCGAGTCTTTGAACGCAAGTTGCGCCCCAAGCCATTAGGCCGAGGGCACGCCTGCCTGGGTGTCACGCA--TCGTCGCCCCCTAACGACCCT---TGACCCTCTCGGGCTAAGGGGATAAG----GGGACGGAAACTGGCCTCCCGTGCGCTCATCGCTCGCGGTTGGCCCAAA-CACGTGTCCTCGGCGA--CGTAAGCGCCGCGACGATCGGTGGT--AATGCT--CTTAGC-TTCCCTCGTCT-ACTGTCGTGAGCGC-------------CCGTCGTCCGACCACT-AC------GACCC----------TGAACGCGTCGTTCGAACGA--CGCTCGCAT------------------------------------------------------------------------------------------------------------------------------------------------------------------------------------------------------------------------------------------------------------------------------------------------------------------------------------------------------------------------------------------------------------------------------------------------------------------------------------------------------------------------------------------------------------------------------------------------------------------------------------------------------------------------------------------------------------------------------------------------------------------------------------------------------------------------------------------------------------------------------------------------------------------------------------------------------------------------------------------------------------------------------------------------------------------------------------------------------------------------------------------------------------------------------------------------------------------------------------------------------------------------------------------------------------------------------------------------------------------------------------------------------------------------------------------------------------------------------------------------------------------------------------------------------------------------------------------------------------------------------------------------------------------------------------------------------------------------------------------------------------------------------------------------------------------------------------------------------------------------------------------------------------------------------------------------------------------------------------------------------------------------------------------------------------------------------------------------------------------------------------------------------------------------------------------------------------------------------------------------------------------------------------------------------------------------------------------------------------------------------------------------------------------------------------------------------------------------------------------------------------------------------------------------------------------------------------------------------------------------------------------------------------------------------------------------------------------------------------------------------------------------------------------------------------------------------------------------------------------------------------------------------------------------------TGGAACAGACATATCAATATGGGTGGATCATACCTTTTGTGCCACTTCCCATTCCTATTTTAATAGGAATGGGACTCCTACTTTTTCCGACGGCAACAAAAGATCTTCGTCGTATGTGGGCTTTTGCCAATATTTTATTGTTAAGTATAGTTATGATTTTTTCGGTCGATCTGTCTATTCAGCAAATAAATAGAGGTTCTATCTATCAATATGTATGGTCGTGGACTATCAATAATGATTTTTCTTTCGAGCTTGGCTACCTTATTGATTCACTTACCTCTATTATGTCAATATTAATCACTACTGTTGGAATTTTTGTTCTTATTTATAGTGACAATTATATGTCTCATGATCAAGGATATTTGAGATTTTTTGCTTATATGAGTTTGTTCAATACTTCAATGTTGGGATTAGTTACTAGTTCGAATTTGATACAAATTTATATTTTTTGGGAATTAGTTGGAATGTGTTCTTATCTATTAATAGGGTTTTGGTTCACACGACCCGCTGCGACAAACGCTTGTCAAAAAGCGTTTGTAACTAATCGGATAGGCGATTTTGGTTTATTATTAGGAATCTTAGGTTTTTATTGGATAACAGGAAGTTTCGAATTTCAAGATTTGTTCGAAATATTTAATAACTTGATTTATAATAATGAGGTTCATTTTTTATTTGTTACTTTATGTGCCTCTTTATTATTTGCCGGCGCAGTTGCTAAATCTGCGCAATTTCCCCTTCATGTATGGTTACCTGATGCCATGGAGGGGCCTACCCCTATTTCGGCTCTTATACATGCTGCCACTATGGTAGCAGCGGGAATTTTTCTTGTAGCCCGCCTTCTTCCTCTTTTCATAGTTATACCTTACATAATGAATCTAATATCTTTGATAGGTATAATAACAGTATTATTAGGGGCTACTTTAGCTCTTGCTCAAAAAGATATTAAGAGGGGTTTAGCCTATTCTACAATGTCCCAACTGGGTTATATGATGTTAG-------CTCTAGGTATGGGGTCTTATCGAGCCGCTTTATTTCATTTGATTACTCATGCTTATTCGAAGGCATTGTTGTTTTTAGGATCCGGATCAATTATTCATTCCATGGAAGCTATTGTTGGATATTCTCCAGATAAAAGCCAGAATATGGTTTTTATGGGCGGTTTAAGAAAGCATGTGCCAATTACACAAATTGCTTTTTTAGTGGGTACACTTTCTCTTTGTGGTATTCCACCCCTTGCTTGTTTTTGGTCCAAAGATGAAATTCTTAGTGACAGTTGGTTGTATTCACCGATTTTTGCAATAATAGCTTGGTCCACCGCCGGATTAACAGCATTTTATATGTTTCGGATCTATTTACTTACTTTTGAAGGACATTTAAACATTCATTTTCAAAATTATAGTGGCAAAAAAAGTAGCTCGTTCTATTCAATAAAACTATGGGGTAAAGAAGAGCAAAAAATGATTAACAGAAATTTTCGTTTATCCCCTTTATTAAAAATGAATAATAACGA---------------------GAAGCCAT---ATAGAATTGGTGGTAATGTAACAAAAGTGG-------GTCTTATTACTATTACGAATTTTAGCTACAAGAAGGCTTCTT------ATTATCCTCATGAATCGGATAATACTATGCTATTTCCTATGCTTATATTGGTTCTATTTACTTTATTTGTTGGAGCCATAGCAATTCCTTTTAATC----AAGAAGGAAT---------ACATTTGAATATATTATCCAAATTATTAACTCCATCTATAAATCTTTTGCATCAAAATTCAAATGATTTTGAGGATTGGTATCAATTTTTAACAAATGCAACTTTTTCAGTGAGTATAGCTTGTTTCGGAATATTTACGGCATTCCTTTTATATAAGCCTTTTTATTCATCTTTACAAAATTTGAACTTACTTAATTCGTTTGCAAAAGGGGG---------TCCTAAAAGAATTTTCTTGGATAAAATAATATATTTGATATACGATTGGTCATATAATCGTGGTTACATAGATACGTTTTATTCAATATCCTTAACAAAAGGTATAAGAGGATTGGCCGAACTAACTCATTTTTTTGATAGGCGAGTAATCGATGGAATTACAAATGGAGTAGGCATTACAAGTTTTTTTGTA-GGCGAAGGTATCAAATA----------------------------------------AAATTGACTTATTATACTCCTGACTATCAAACCAAAGATACTGATATCTTGGCAGCATTCCGAGTAACTCCTCAACCTGGAGTTCCGCCTGAGGAAGCAGGAGCTGCGGTAGCTGCTGAATCTTCTACTGGTACATGGACAACTGTGTGGACTGATGGGCTTACCAGTCTTGATCGTTATAAAGGACGATGCTACGACATCGAGCCCGTTGCTGGAGAAGAAAATCAATATATTTGTTATGTAGCTTACCCCTTAGACCTTTTTGAAGAAGGTTCTGTTACTAACATGTTTACTTCCATTGTGGGTAATGTATTTGGGTTCAAAGCCCTACGCGCCCTACGTCTGGAGGATTTGCGAATCCCTACTGCTTATATTAAAACTTTCCAAGGGCCGCCTCATGGCATCCAAGTTGAGAGAGATAAATTGAACAAGTATGGTCGCCCCCTATTGGGTTGTACTATTAAACCTAAATTGGGGCTATCCGCTAAGAATTACGGTAGAGCGGTTTATGAATGTCTTCGCGGTGGACTTGATTTTACCAAAGATGATGAGAACGTGAACTCCCAACCATTTATGCGTTGGAGAGACCGTTTCTTATTTTGTGCCGAAGCAATTTATAAAGCACAGGCTGAAACAGGTGAAATCAAAGGACATTATTTGAATGCTACTGCAGGTACATGTGAAGAAATGATCAAAAGGGCGGTTTTTGCCAGAGAATTAGGAGTTCCTATCGTAATGCATGACTACTTAACAGGGGGATTCACTGCAAATACTTCCTTAGCTCATTATTGCCGAGATAATGGTTTACTTCTTCACATTCATCGCGCAATGCATGCAGTTATTGATAGACAGAAGAATCATGGTATGCACTTTCGTGTACTAGCTAAGGCCTTACGTATGTCTGGTGGAGATCATATTCACGCCGGTACCGTAGTAGGTAAACTTGAAGGGGAAAGAGAGATCACTTTGGGCTTTGTTGATTTACTGCGTGATGATTTTATTGAAAAAGATCGAAGCCGCGGTATTTATTTCACTCAAGATTGGGTCTCTCTACCAGGTGTTTTGCCTGTAGCTTCAGGAGGTATTCACGTTTGGCATATGCCTGCTCTGACCGAGATCTTTGGAGATGATTCCGTACTACAATTCGGTGGAGGAACTTTAGGGCACCCTTGGGGAAATGCACCCGGTGCCGTAGCTAATCGAGTAGCTCTAGAAGCATGTGTACAAGCTCGTAATGAGGGACGTGACCTTGCTCGTGAGGGTAATGAAATTATCCGTGAGGCTAGCAAATGGAGTCCTGAACTAGCTGCTGCTTGTGAAGTATGGAAGGAGATTAAATTTGAATTCGAAGCAATGGATACTTTG---
>Fumana_thymifolia
---------------------------------------------------------------------------------------------------------------------------------------------------------------------------------------------------------------------------------------------------------------------------------------------------------------------------------------------------------------------------------------------------------------------------------------------------------------------------------------------------------------------------------------------------------------------------------------------------------------------------------------------------------------------------------------------------------------------------------------------------------------------------------------------------------------------------------------------------------------------------------------------------------------------------------------------------------------------------------------------------------------------------------------------------------------------------------------------------------------------------------------------------------------------------------------------------------------------------------------------------------------------------------------------------------------------------------------------------------------------------------------------------------------------------------------------------------------------------------------------------------------------------------------------------------------------------------CGATT-?CCTGCCTA-GCAGACAGACCCGCGAATCGGTTTACAAA---CAGCGCGGCCGGGCCGGGGCGAGTTCGGGCACGAGAG---------TGCAAGGCCTCGCCCCAGTCGGCCGCGCGCCTCGGGC--GCG----CGTTCGGCCCCTCGCGGGCCGTCCTC----GCGCTCCGGGGCAAACAAACGAA--------------CCCCGGCGTGGACA--ACGCCAAGGAAA--------ACAAAAAGGGACGGCGCGG--------CC-----------------------CTGCGCCTAGCGGGGA-CGCGGCTCCTGTCGTA-T--TAATATAACGACTCTCGGCAACGGATATCTCGGCTCTCGCATCGATGAAGAACGTAGCGAAATGCGATACTTGGTGTGAATTGCAGAATCCCGTGAACCATCGAGTCTTTGAACGCAAGTTGCGCCCCAAGCCGTCAGGCCGAGGGCACGCCTGCCTGGGCGTCACGCA--ACGTCGCCCCCAGCGCCTCCG---TCCCGATCTCGGGGCGGG-GCGCGCGG---GGGGCGGATATTGGCCTCCCGTGCGTGCATTGCTCGCGGCTGGCCCAAA-AACGAATCCCCGACGT--CG--AGTGCTCGGGCGAGCGGTGGC--CTCTTAACAAAGTC-CTCGTGCCC---------GTGCCC---------------CCGACGTCTGGGAACTCTC-----GGACCC----------CGATCGAGGCGTCCTCGACA--GACTCGC--------------------------------------------------------------------ATTTGTACGAAGATTCGTCCATACCCTCGGTAGAGTTTGTACGACCACGACTGATCCTGAAAAAACTGGATGGAAAAAACAGCATGTCTATAT--------GTATTTCTTTT---------------------------------------------------------------------------------------------AAAAATGAATTGAATTCAAAG---GGTCAATTGAATAAATGGATAGAGCTCGATGAGCCCAATTAGAGTTATAGTATAGGGAAACAAAAA---------------TCCGTTCTTAAT-------TTGAACGATTACCCGATCTAATTTAATGTTAAAAATAAATTAGCTCTCTCCTGAGTAGATTCGTTTTTTATGAG---------------------------------TCCTAACTATTAGTGATT-----CCCTAT-----TCTGTAATGA--------------ATGTGTAATTGATAAGGAAAAGATC---------------------------TTTTTTTTTCCAAAATCAAAAGAGCGATTGGATTGAAAAAAT-AAAGGATTTCTAACTATTAGG------------------------------------------------------------------------------------------------------------------------------------------------------------TGTCAATTTGACTGTATCGCACTATGTATCATTTTATAACAAAA------------------------------------TTTCAAATGGAGGAACTAAAAGTATATCTAGATCTAA-----TATTTATGGACTTTCTCAATCATTTGATTCGTTTTTCGAAT----------------------------------------------------------------------------------------------------------------------------------------------------------------------AACCAGAATCCCTTTTTTG----CAACAAGGATTTGTATTCTCAAA---GATTCGCCATTATTGCAGGA-------------------------------?-TCTTACGTACAAGGGAAAGAC---AT--???????????AATTTTCACTCAATTCATTCAATATTTCCTTTTTTAGAGGACAAATTGTCACATTTAAAT----?????????????????????---??ATCCATCTGGAAATCTTGATTCA?????????????????????AGCGTCTTCCTCTTTGCATTTATTACGGTGCTTTCTCTACGAATA---------TTGTAATTTTAAGAGTCTTATTACTCCAAAGAAATCTCTTTCGATATTG---------AATCCAAGATTTTTTTTGTTCCTATATAA-??????????-------??????????????????????????????????????????????????????????????????????????????????????????????????????????????????????????????????????????????????????????????????????????????????????????????????????????????????????????????????????????????????????????????????????????????????????????????????????????????????????????????????????????????????????????????????????????????????????????????????????????????????????????????????????????????????????????????????????????????????????????????????????????????????????????????????????????????????????????????????????????????????????????????????????????????????????????????????????????????????????????????????????????????????????????????????????????????????????????????????????????????????????????????????????????????????????????????????????????????????????????????????????????????????????????????????????????????????????????????????????????????????????????????????????????????????????????????????????????????????????????????????????????????????????????????????????????????????????????????????????????????????????????????????????????????????????????????????????????????????????????????????????????????????????????????????????????????????????????????????????????????????????????????????-----------------------------------------------------------------------------------------------------------------------------------------------------------------------------------------------------------------------------------------------------------------------------------------------------------------------------------------------------------------------------------------------------------------------------------------------------------------------------------------------------------------------------------------------------------------------------------------------------------------------------------------------------------------------------------------------------------------------------------------------------------------------------------------------------------------------------------------------------------------------------------------------------------------------------------------------------------------------------------------------------------------------------------------------------------------------------------------------------------------------------------------------------------------------------------------------------------------------------------------------------------------------------------------------------------------------------------------------------------------------------------------------------------------------------------------------------------------------------------------------------------------------------------------------------------------------------------------------------------------------------------------------------------------------------------------------------------------------------------------------------------------------------------------------------------------------------------------------------------------------------------------------------------------------------------------------------------------------------------------------------------------------------------------------------------------------------------------------------------------------------------------------------------------------------------------------------------------------------------------------------------------------------------------------CTGGTGTTAAAGAGTATAAATTGACTTATTATACTCCTGAATACGAAACCAAAGATACTGATATCTTGGCAGCATTCAGAGTAACACCTCAACCCGGAGTTCCGCCTGAAGAAGCAGGGGCTGCGGTAGCTGCTGAATCTTCTACTGGTACATGGACAACTGTGTGGACGGATGGACTTACCAGCCTTGATCGTTACAAAGGCCGATGCTACAACATCGAGCCCGTTGCTGGAGAAGAAAATCAATATATATGTTATGTAGCTTACCCTTTAGACCTTTTTGAAGAGGGTTCTGTTACGAACATGTTTACTTCCATTGTGGGTAATGTATTTGGGTTCAAAGCCCTGCGCGCTCTACGTTTAGAGGATCTGCGAATCCCTGTTGCTTATGTTAAAACTTTCCAAGGCCCACCTCACGGTATCCAAGTTGAAAGAGATAAGTTGAACAAGTATGGCCGTCCACTACTGGGATGTACTATTAAACCTAAATTAGGCTTATCCGCTAAGAACTACGGTAGAGCGGTTTATGAATGTCTACGCGGTGGACTTGATTTTACCAAAGATGATGAAAATGTGAACTCCCAACCTTTTATGCGTTGGAGAGACCGTTTCTTATTCTGTGCCGAAGCAATTTTTAAATCACAGGCGGAAACTGGTGAAATCAAAGGGCATTACTTGAATGCTACTGCGGGTACATGCGAAGAAATGATCAAAAGGGCTGTATTTGCCCGAGAATTGGGAGTTCCTATCGTAATGCATGACTACTTAACAGGTGGATTCACTGCAAATACAAGCTTGGCTCATTATTGCCGAGATAATGGTCTACTTCTTCATATCCACCGCGCAATGCATGCTGTTATTGATAGACAGAAGAATCATGGTATGCACTTCCGTGTACTAGCTAAAGCTTTACGTATGTCTGGTGGAGATCATATTCACGCTGGTACAGTAGTAGGTAAACTTGAAGGAGAAAGAGAAATCACTTTAGGTTTTGTTGATTTACTACGTGATGATTTTATTGAAAAAGATAGAAGTCGCGGTATTTATTTCACTCAAGATTGGGTCTCTCTACCGGGTGTTCTACCTGTAGCTTCAGGTGGTATTCACGTTTGGCATATGCCTGCTTTGACCGAGATCTTTGGAGATGATTCTGTACTACAATTCGGTGGAGGAACTTTAGGACACCCTTGGGGAAATGCACCGGGTGCTGTAGCGAATCGAGTAGCTCTAGAAGCATGTGTACAAGCTCGTAATGAGGGACGTGATCTTGCTCGCGAGGGTAATGAAATTATCCGTCAGGCTAGCAAATGGAGTCCTGAGCTAGCTGCTGCTTGTGAAGTATGGAAAGAGATCAAATTCGAATTCCAAGCAATGGATAC-------
>Gnidia_kraussiana
-----------------------------------------------------------------------------------------------------------------------------------------------------------------------------------------------------------------------------------------------------------------------------------------------------------------------------------------------------------------------------------------------------------------------------------------------------------------------------------------------------------------------------------------------------------------------------------------------------------------------------------------------------------------------------------------------------------------------------------------------------------------------------------------------------------------------------------------------------------------------------------------------------------------------------------------------------------------------------------------------------------------------------------------------------------------------------------------------------------------------------------------------------------------------------------------------------------------------------------------------------------------------------------------------------------------------------------------------------------------------------------------------------------------------------------------------------------------------------------------------------------------------------------------------------------------GCGGAAGGATCATTGTCGAAT-?CCTGCATA-GCAGAACAACCCGTGAACTTGTAAGAT--AAATGTGTTGNGTGGGGTATG-TGCCATTA------CTCC---------C-CCTTGACC------------------------------------------------------------------GGCCCTTGTGGCCACTATTAACAA-------------CCCCGGCGCGGATA--GCGCCAAGGAAT-------CATGATCAACAATGCGTTTG--------CT--CCAGGCGCCCGTCACTGGGATGCTTGGGGTTATGCA-------------TCATACTTAGTAAAGAATGACTCTCGGCAACGGATATCTCGGCTCTCGCATCGATGAAGAACGTAGCGAAATGCGATACTTGGTGTGAATTGCAGAATCCCGTGAACCATCGAGTCTTTGAACGCAAGTTGCGCCCCAAGCCTTCGGGCCGAGGGCACGTCTGCCTGGGTGTCACGCA--TCGTAGCCCC----CACCCTCGTGGACTATCATCCATGAGAGTTTGTGTG----TGGCTGAGAATGGCTCTCCCGTCCTCATATNAGG-GCGGTTGGCCTAAATGGAGGAACCCGGATGT--GGTGTATGCCACGATGAGCGGTGGT--GTGTTT-ACCTAGC--CCTCGTAAAAAAATCGTGTGCAACATTACATCAATG-TCGGTCAATAATGCACCCC------TATGCC----------GTCTTATGAGATGACG----------CACATTGCGACCCCAGGTCA------------------------------------------------------------------------------------------------------------------------------------------------------------------------------------------------------------------------------------------------------------------------------------------------------------------------------------------------------------------------------------------------------------------------------------------------------------------------------------------------------------------------------------------------------------------------------------------------------------------------------------------------------------------------------------------------------------------------------------------------------------------------------------------------------------------------------------------------------------------------------------------------------------------------------------------------------------------------------------------------------------------------------------------------------------------------------------------------------------------------------------------------------------------------------------------------------------------------------------------------------------------------------------------------------------------------------------------------------------------------------------------------------------------------------------------------------------------------------------TCTTTTTTGCATTTATTGCGGTTTTTTTTCTACGAGTA---------TTTTAATTTGAAGAGTCGTATTACTTTAAAGAAATCCAGTTCTATTTTG---------AATCCAAGATTTTTCTTCTTCCTATATAATTCTCATATATGTGAATGCGAATTCATTTTCCTTTTTCTCCGCAACCAATCTTATCATTTACGATCAACATCTTATGCAATCTTTCTTGAACGAATCTATTTCTATGGAAAATTCAAACATCTTGTAGAAG------TCTTTTCTAATGATTTTCAGAACAACCTATGCTTGTTCAAAGACCCCTTCATACATTTTGTTAGATATCAAGGAAAATCTATTCTCGCTTCAAAAGATACGCCTCTTCTGATAAATAAGTGGAAATATTACTTTATCAATTTATGGCAATATCATTTTTACGTGTGG---TCTCAATCAGGA------AGGGTCCGTATAAACCAATTATGCAAATATTCTCTTGACTTTCTAGGCTATCTTTCAAATGTCCAATTAAATCCTTCAGTGGTACGGAGTCAAATGCTAGAAAACTTATTTCTAATAGA------TAATACTATCAAGAAGTTGGATACAAAAATTCCAATTATTTCTCTGATTGAATCATTGTCGAAAGCGAATTTTTGTAACGCATCGGGTCATCCCATTAGTAAGCCAACCTGGGTCGATTCGCCAGATTCTGATATTATTGACCGATTTGTGCATATATGTAGAAATTTTTCTCATTATTACAGTGGATCCTCAAAAAAAAAGAGTTTGTAT-------------------------------------------------------------------------------------------------------------------------------------------------------------------------------------------------------------------------------------------------------------------------------------------------------------------------------------------------------------------------------------------------------------------------------------------------------------------------------------------------------------------------------------------------------------------------------------------------------------------------------------------------------------------------------------------------------------------------------------------------------------------------------------------------------------------------------------------------------------------------------------------------------------------------------------------------------------------------------------------------------------------------------------------------------------------------------------------------------------------------------------------------------------------------------------------------------------------------------------------------------------------------------------------------------------------------------------------------------------------------------------------------------------------------------------------------------------------------------------------------------------------------------------------------------------------------------------------------------------------------------------------------------------------------------------------------------------------------------------------------------------------------------------------------------------------------------------------------------------------------------------------------------------------------------------------------------------------------------------------------------------------------------------------------------------------------------------------------------------------------------------------------------------------------------------------------------------------------------------------------------------------------------------------------------------------------------------------------------------------------------------------------------------------------------------------------------------------------------------------------------------------------------------------------------------------------------------------------------------------------------------------------------------------------------------------------------------------------------------------------------------------------------------------------------------------------------------------------------------------------------GTGTTGGATTCAAAGCTGGTGTTAAAGAGTATAAATTGACTTATTATACTCCTGAATATGAAACCAAAGATACTGATATCTTGGCAGCATTCCGAGTAACTCCTCAACCTGGAGTTCCACCTGAGGAAGCAGGGGCCGCGGTAGCTGCTGAATCTTCTACTGGTACATGGACAACTGTATGGACCGACGGGCTTACCAGCCTTGATCGTTACAAAGGACGATGCTACGACATCGAGCCCGTTCCTGGGGAAGAAAATCAATATATATGTTATGTAGCTTACCCCTTAGACCTTTTTGAAGAAGGTTCTGTTACCAACATGTTTACTTCCATTGTTGGTAATGTATTTGGGTTCAAAGCCCTGCGCGCTCTACGTCTAGAGGATCTGCGAATCCCTACTGCTTATATTAAAACTTTCCAAGGCCCGCCTCACGGCATCCAAGTTGAAAGAGATAAATTGAACAAGTACGGCCGTCCCCTATTGGGATGTACTATTAAACCTAAATTGGGGTTATCCGCTAAGAACTACGGTAGAGCGGTTTATGAATGTCTACGTGGTGGACTTGATTTTACCAAAGATGATGAAAATGTGAACTCCCAGCCATTTATGCGTTGGAGAGACCGTTTCTTATTTTGTGCCGAAGCTCTCTATAAAGCACAGGCTGAAACAGGTGAAATCAAAGGGCATTACTTAAATGCTACTGCGGGTACATGCGAAGAAATGATGAAAAGGGCTATATTTGCCAGAGAATTAGGAGTTCCTATCGTAATGCATGACTATTTAACGGGGGGATTCACGGCAAATACTAGCTTGGCTCATTATTGCCGAGATAATGGTCTTCTTCTTCATATCCACCGCGCAATGCACGCAGTTATTGATAGACAGAAGAATCACGGTATGCACTTCCGTGTACTAGCTAAGGCTTTACGTATGTCTGGTGGGGATCATATTCATTCTGGTACAGTAGTAGGTAAACTTGAAGGAGAAAGAGACATAACTTTGGGTTTTGTTGATTTACTACGTGATGATTTTATTGAAAAAGATCGAAGCCGTGGTATTTATTTCACTCAAGATTGGGTCTCTCTACCAGGTGTTCTACCCGTAGCTTCGGGTGGTATTCACGTTTGGCATATGCCTGCTTTGACCGAGATCTTTGGTGATGATTCCGTACTACAATTCGGTGGAGGAACTTTAGGACACCCTTGGGGAAATGCACCGGGTGCCGTTGCTAATCGAGTAGCTCTAGAAGCGTGTGTACAAGCTCGTAATGAGGGACGTGATCTTGCTCGCCATGGTAATGAAATTATCCGTGAAGCTAGCAAATGGAGTCCTGAACTAGCTGCTGCTTGTGAAGTATGGAAAGAGATCAAATTTGAATTCGAAGCAATGGATACTTTGGAT
>Gossypium_hirsutum
----------------------------------------------GGCGTATTTCTCAAATCATCGGTCCAGTACTGGATGTAGCCTTTCCCCCGGGCAAGATGCCTAATATTTACAACGCCCTAGTAGTTAAGGGTCAAGATACCGCCGGTCAACAAATTAATGTAACTTGTGAGGTACAGCAATTATTAGGAAATAATCGAGTTAGAGCTGTAGCTATGAGCGCTACAGATGGTCTAACGAGAGGAATGGAAGTGATTGACACGGGAGCTGCTCTAAGTGTTCCAGTCGGCGGAGCGACCCTAGGACGAATTTTTAACGTGCTTGGGGAGCCCGTTGATAATTTAGGTCCTGTAGATACTCGCACAACATCCCCTATTCATAAATCCGCGCCCGCTTTCATACAATTAGATACAAAATTATCTATTTTTGAAACAGGAATTAAAGTAGTCGATCTTTTAGCTCCTTATCGTCGTGGAGGAAAAATCGGACTATTTGGGGGCGCTGGGGTAGGTAAAACAGTACTCATTATGGAATTGATCAACAACATTGCCAAAGCTCATGGGGGCGTATCCGTATTTGGCGGAGTAGGTGAACGGACTCGTGAAGGAAATGATCTTTACATGGAAATGAAAGAATCTGGAGTAATTAATGAACAAAATCTTGCGGAATCAAAAGTGGCTTTAGTCTACGGTCAGATGAATGAACCGCCAGGAGCTCGTATGAGAGTTGGATTGACTGCCCTAACTATGGCGGAATATTTCCGAGATGTTAATGAACAAGACGTACTTCTATTTATTGACAATATCTTCCGTTTTGTCCAAGCGGGATCCGAAGTATCTGCCTTATTGGGTAGAATGCCTTCCGCTGTGGGTTATCAACCCACCCTTAGTACCGAAATGGGTACTTTACAAGAAAGAATTACTTCTACCAAGGAGGGATCCATAACTTCTATTCAAGCAGTTTATGTACCTGCGGATGATTTGACCGACCCTGCCCCTGCCACAACATTTGCGCATTTAGATGCTACTACCGTACTATCAAGAGGATTAGCTGCCAAAGGTATTTATCCAGCGGTAGATCCTTTAGACTCAACGTCCACTATGCTCCAACCTCGAATCGTTGGTGAGGAACATTATGAAACTGCGCAAAGGGTTAAGCAAACCTTACAGCGTTACAAAGAACTTCAGGACATTATAGCTATCCTTGGGTTGGACGAATTGTCCGAAGAGGATCGCTTAACCGTAGCAAGAGCGCGAAAAATTGAGCGTTTCTTATCACAACCCTTTTTCGTAGCGGAAGTATTTACCGGTTCCCCGGGGAAATATGTTGGTCTAGCAGAAACAATTAGAGGATTTAAATTGATCCTTTCCGGAGAATTAGACGGTCTTCCTGAACAGGCCTTTTATTTGGTAGGTAACATCGACGAAGCTAACGCGAAGGCTACGAACTTAGAAATGGAGAGCAAATTGAAGAA????--------------------------------------TCGAAA-?CCTGCCTA-GCAGAACGACCCGCGAACGCGTTGCAAACAACACCG--GAGGTGGTGCGGGTGCATCCTCGCCTCTCGC---------CACCCCCGTGTCTCGGAGCGGCCAGTCTCGTCGTCCC-TTTGCCCGTCGGGTGGGGTGAGATGCCGGGATCAA---CCTCTTCGAGGCAAAGCGAACAAC-------------CCCCGGCGCGAATC--GCGCCAAGGAAT--CGAAACGAAAGAAGGGGCACGTCTT--------CTG-TCGCCGCACCGTTCGCGGTGTCGATGCTTCAGTGATGTTGTT-CTCTTGTCGCAAAATATACAGAACGACTCTCGGCAACGGATATCTCGGCTCTCGCATCGATGAAGAACGTAGCGAAATGCGATACTTGGTGTGAATTGCAGAATCCCGTGAACCATCGAGTCTTTGAACGCAAGTTGCGCCCCAAGCCATTAGGCCGAGGGCACGTCTGCCTGGGTGTCACGCA--TCGTCGCCCCCATCCAACCAT----GAGCCCTCGAGCCTCGGTTGGACCG----CGGGCGGAAATTGGCCTCCCGTGCGCTCACAGCCAGCGGTTGGCCTAAA-TTCGAGTCCTCGACGA--CATCATCGTCGCGACGATCGGTGGT--AATGCTG--CAAGCAACCTCGTTCGGA-GTCGTGCGCGT---------------CCGTCGATCGAGACCCTTG------AACCC----------TTTCGGCATCGCAAGGACGG--TGCTCGCATCG----------------------------------------------------------ATTTGTATGAAGAAAGGGATTCGTTCAGACCATCGGTAGAGTTTGTAAGACCACGACTGATCCTGAAAGGAGGGGATGGAAAAAAGAGCATGTCGTAGCAATGGAGAATTCTAAGAATCCTTTTTT----------------CCGGATCATTCC-----------AAAAAAACCGTTTTTGAATTTTTGGTGCGGC------------AAAAAAAATGAATTGAATTCAAAGTTGGGTCGAGTGAATAAATGGATAGAGCTCTACGGCCCCAATTATAGG-----------GAAACA-----AAAAGGAACGAGCTTCTGTTCTCA-------ATTTGAATGATTACCTGATCTAATTAAACGTTAAAAATAAATTAGTGCCTAATGTGGTAAAGGTTTTTCTCATGAGTAAATTATC------------------GATTTTTTTTAATTATTAGGCATT-----CCCTTTATGGGTTAGCCATGA--------------ATGTGTAGAAGAAGCAGTATATTGATAAAGAAAAGATA----------------TTTTTTTCCAAAATCAAAAGAGCGATTGGGTTGAAAAAAT-AAAGGATTTCGAACCGCCTT-----CTTATCCTA-----TAACGAACATNNNTCAA----NN-TGATGGC-------NNNNNNNNNNNNNNNNNNNN------NNN-------------NNNNNNNNNNNNNNNNNNNNNNNNNNN----NNNNNNNNNNN-NNNNNNNNNNNNNNNNN-NNNNNNNNNNNNNNNNNNNNNNNNNNNNNNNNNNNNNNNNNNAGATCCCCT------ATCTTTGGTTCAAATCGAA-TTTGAAATGGAGGAATTTCAAGTATATTTAGAACTAAATAGATCCCGCCGACACGATTTCCTATACCCACTTATTTTTCGGGAGTATATTTATGCACTTGCTCATGAGCATGGTTTAAATAAATCGATGATTTTTTT---TGAAAATCAGGGTT------ATGGTAATAAATTCAGTTCACTAATTGTGAAACGTTTAATTCTTCGAATGGATCAACAGAATCGTTTGATTAGTTCTGCTAATGATTCCAACCAAAATCCGGTTTTTGGGCACAACAATAATTTGTATTCTCAAATGATAGCGGTAGGATTTGCAGTCATTGTGGAAATTCCATTTTCCTTACGATTAATATCTTACTCACAAGGGGCAGAA---GTCGCAAAATCTCATAATTTACAATCAATTCATTCAATATTTCCTTTTTTAGAGGACAAATTCTCACATTTAAATTATGTGTTAGAGGCACTAATACCTCATCCCATCCATCTAGAAATCTTAGTTCAAGCCCTTCGCTACTGGGTAAAAGATGCTTCTTCTTTGCATTTATTACGGTTCTCTCTCTACGAGTA---------TTGTAATTTGAAGAGTTTTATTACTCCAAAGAAATCTATTTCGATTTTT---------AATCCAAGATTATTCTTGTTCCTATATAATTCTCATACATGTGAATACGAATCCATTTTCCTTTTTCTCCGTAATCAATCTTCTCATTTACGATCAACATCTTCTGGGGTCTTTCTTGAACGAATTTTTTTCTATGGAAAAATAAAGTATCTTGGCGAAG------TCTTTTATAATGATTTTCAGAACAACCTATGGTTGTTCAAAGACCCTTTCATACATTTTATTAGGTATCAAGGAAAGTCAATTCTGGCCTCAAAGGATACGTCTCTTCTGATCAATAAGTGGAAATATTACTTTGTCGATTTATGGCAATATTATTTTTACCTGTGG---TCTCAATCAGGA------AGAGTCCGTATAAATCAATTATCTAAATATTCTCTCGACTTTCTGGGCTATCTTTCAAGTGTGCGATTAAATCCTTCAGTGGTACGGAGTCAAATGCTAGAAAATTCATTTCTAATAGA------TAATGCTGTGAAGACGTTGGATACAAGAATTCCAATTATTTCGCTCATTGGATCATTGTCTAAGGCGAAATTTTGTAACACATTAGGGCATCCCATTAGTAAGCCGACGTGGGCCGATTCCCCCGATTCTGATATTATTGACCGATTTGTGCGGATATCCAGAAATCTTTCTCATTATCACAGTGGATCTTCAAAAAAAAAAAGTTTGTATCGAATAAAATATATACTTCGGTTTTCTTGTGTTAAAACTTTGGCTCGTAAACACAAAAGTACTGTCCGTGCTTTTTTGAAAAAATTAGGTTCGGAATTTTT-----GGAAGAATTCTTTACGGAAACGGAAGAAGAACATGTTTTTTCTTTGATCTTCCCAAG---AGGTTTTTTTGC---TATGCGAAAGGTCTATAGGGGA---CGAATTT-GGTATTTGGATATTATTTGTATCAATGCTCTGGTCAATCATTCATGATTGGTTATGAAATTATGTAAATTCAATTATCAATTACAAT------------AAAAATGGTAATTTTACG-----AAATGATGAAGAGATAACAAACGAA-TTTATTCATTTCTAGTATT------------AAATGTTC--------AGGCAGTA-----AGAATAAGAGGGGATTGG------CCGAGTATTCCGCTTTTTTTTTAGAGTCCTGTTTAGGGAATAAACAGGGTTTTAGATGGATACATAGAGAAAGCCGTGTGCAATGAAAAATGCAAGCACGGTTTGGGGAGGGATTTTTT----------------------------------------------TTTGTTCCACTTNNNATTCCTATTTTAATAGGAATNNNNCTCCTACTTTTTCCGACGGCAACAAAAAATCTTCGTCGTATGTGGGCTTTTCCCAATATTTTATTGTTAAGTATAGTTATGATTTTTTCGCTCGATCTGTCTATTCAGCAAATAAATGGAAGTTCTATCCATCAATATGTATGGTCTTGGACCATCAATAATGATTTTTCTTTCGAGTTTGGCTACTTTATTGATTCACTTACCTCTATTATGTCAATATTAATCACTACTGTTGGAATTTTTGTTCTTATTTATAGTGACAATTATATGTCTCATGATGAAGGATATTTGAGATTTTTTGCTTATATGAGTTTGTTCAATACTTCAATGTTGGGATTAGTTACTAGTTGTAATTTGATACAAATTTATATTTTTTGGGAATTAGTTGGAATGTGTTCTTATCTATTAATAGGTTTTTGGTTCACACGACCCGCTGCGGCAAACGCTTGTCAAAAAGCGTTTGTAACTAATCGGATAGGCGATTTTGGTTTATTATTAGGAATCTTAGGTTTTTATTGGATAACGGGAAGTTTCGAATTTCAAGATTTGTTCGAAATATTTAATAACTTGATTTATAATAATGAGGTTCATTTTTTATTTGTTACTTTATGTGCCTCTTTATTATTTGCCGGCGCAGTTGCTAAATCTGCGCAATTTCCTCTTCATGTATGGTTACCTGATGCCATGGAGGGGCCTACTCCTATTTCGGCTCTTATACATGCTGCCACTATGGTAGCTGCGGGAATTTTTCTTGTAGCCCGCCTGCTTCCTCTTTTTATAGTTATACCTTACATAATGAATCTAATATCTTTGATAGGTATAATAACGGTATTATTAGGGGCTACTTTAGCCCTTGCTCAAAACGATATTAAGAGGGGTTTAGCCTATTCTACAATGTCCCAACTGGGTTATATGATGTTAG-------CTCTAGGTATGGGGTCTTATCGAGCCGCTTTATTTCATTTGATTACTCATGCTTATTCGAAAGCGTTGTTGTTTTTAGCATCCGGATCGATTATTCATTCCATGGAAGCTATTGTTGGATATTCTCCAGAGAAAAGCCAGAATATGGTTTTTATGGGCGGTTTAAGAAAGCACGTGCCCGTTACCCAAATTGCTTTTTTAGTAGGTACACTTTCTCTTTGTGGTATTCCACCCCTTGCTTGTTTTTGGTCCAAAGATGAAATTCTTAGTGACAGTTGGTTGTATTCACCGATTTTTGCAATAATAGCTTGGTCCACTGCCGGATTAACAGCATTTTATATGTTTCGGATCTATTTACTTACTTTTGAAGGACATTTAAACGTTCATTTTCAAAAATATAGTGGCAAAAAAAGTAGCTCTTTCTATTCAATAAAACTATGGGGTAAAGAAGAGCAAAAAATAATTAACAGAAATTTTCGTTTATTTCCTTTATTAACAATGAATAACAACGA---------------------GCAGCCAT---ATACAATTGGTGG------AAAAAAAGAAG-------CTCGTATTACTATTACGAATTTTGGCTACAAGAAGGCTTTTT------CTTATCCTCATGAATCAGATAATACTATGCTATTTCCTATGCTTATATTGCTTCTATTTACTTTATTTGTTGGAGCTATAGCAATTCCTTTTAATC----AAGAAGGAAT---------GCATTTGGATATATTATCAAAATTATTAACTCCATCTATAAATCTTTTACATCAAAATTCAAATGATTTTGAGGATTCGTATCAATTTTTTAAAAATGCAACTTTTTCAGTGAGTATAGCTTGTTTCGGAATATTTACAGCATTCCTTTTATATAAACCTTTTTATTCATCTGTACAAAATTTAAACTTACTAAATTCATTTGTGAAAAGGGG---------TCCTAAAAGAATTTTATTGGATAAAATGATATATTTGATATATGATTGGTCATATAATCGTGGTTACATAGATATGTTTTATTCAATATCCTTAACAAAAGGTATAAGAGGATTGGCCGAACTAACTCATTTTTTTGATAGGCGAGTAATCGATGGAATTACAAATGGAGTAGGCATTACAAGTTTTTTTGTG------------------TAAAGCAAGTGTTGGATTCAAAGCTGGTGTTAAAGAGTATAAATTGACTTATTATACTCCTGAATATGAAGTCAAAGATACTGATATCTTGGCAGCCTTCCGAGTAACTCCTCAACCCGGAGTTCCGCCTGAGGAAGCAGGGGCCGCGGTAGCTGCTGAATCTTCTACTGGTACATGGACAACCGTGTGGACCGATGGGCTTACCAGCCTTGATCGTTACAAAGGGCGATGCTACGACATTGAGCCCGTTCCTGGAGAAGAAGATCAATATATATGTTATGTAGCTTACCCTTTAGACCTTTTTGAAGAAGGTTCTGTTACTAACATGTTTACTTCCATTGTGGGTAATGTATTTGGGTTCAAAGCCCTGCGCGCTCTACGTCTAGAGGATCTGCGAGTCCCTACTGCTTATATTAAAACTTTCCAAGGCCCGCCTCATGGCATCCAGGTTGAAAGAGATAAATTGAACAAGTATGGTCGCCCCCTATTAGGATGTACTATTAAACCTAAATTGGGGTTATCCGCTAAGAACTACGGTAGAGCAGTTTATGAATGTCTACGTGGCGGGCTTGATTTTACCAAAGATGATGAAAATGTGAACTCCCAACCATTTATGCGCTGGAGAGACCGTTTCTTATTTTGTGCCGAAGCAATTTTTAAATCACAGGCTGAAACAGGTGAAATCAAAGGGCATTACTTGAATGCTACTGCAGGTACATGTGAAGAAATGATCAAAAGGGCCATGTGTGCTAGAGAATTGGGAGTTCCTATCGTAATGCACGACTACTTAACAGGTGGGTTCACCGCAAATACTAGCTTGGCTCATTATTGCCGAGATAATGGTCTACTTCTTCACATCCATCGCGCAATGCACGCAGTTATTGATAGACAGAAGAATCATGGTATGCACTTTCGTGTACTAGCTAAAGCTTTACGTATGTCTGGTGGAGATCATATTCACGCTGGTACAGTAGTAGGTAAACTTGAAGGAGAAAGGGACATAACTTTGGGCTTTGTTGATTTACTACGTGATGATTTTATTGAAAAAGATCGAAGCCGTGGTATTTATTTCACTCAAGATTGGGTTTCTATGCCAGGTGTTCTGCCCGTAGCTTCGGGGGGTATTCACGTTTGGCATATGCCTGCTTTGACCGAGATCTTTGGAGATGATTCCGTACTACAATTCGGTGGAGGAACTTTAGGACACCCTTGGGGAAATGCACCGGGTGCCGTAGCTAATCGAGTAGCTTTAGAAGCATGTGTACAAGCTCGTAATGAGGGACGTGACCTTGCCCGCGAGGGTAATGAAATTATCCGCGAGGCTAGCAAATGGAGTCCTGAACTAGCTGCTGCTTGTGAAGTATGGAAGGCGATCAAATTTGAATTC---------------------
>Bixa_orellana
?????????????????????????????????????????????????????????????TCATTGGTCCGGTGCTGGATGTAGCCTTTCCTCCGGGCAAGATGCCTAATATTTACAACGCTTTGGTAGTTAAGGGTCAAGATACTGTCGGTCAACAAATTAATGTGACTTGTGAAGTACAGCAATTATTAGGAAATAATCGAGTGAGAGCTGTAGCTATGAGCGCTACAGATGGTCTAATGAGAGGAATGGAAGTGCTTGACACGGGAGCTCCTCTAAGTGTTCCAGTCGGCGGAACGACCCTAGGACGAATTTTCAACGTGCTTGGAGAACCCGTTGATAATTTAGGTCCTGTAGATACTCGCACAACATCTCCTATTCATAAACCTGCGCCCGCTTTCATACAATTAGATACAAAATTATCTATTTTTGAAACAGGAATTAAAGTAGTAGATCTTTTAGCTCCTTATCGTCGTGGAGGAAAAATAGGACTATTCGGGGGAGCTGGGGTAGGTAAAACAGTACTCATTATGGAGTTGATCAACAACATTGCCAAAGCTCATGGGGGTGTATCCGTATTTGGCGGAGTAGGTGAACGCACTCGTGAAGGAAATGATCTTTACATGGAAATGAAAGAATCTGGAGTAATTAATGAACAAAATCTCGCAGAATCTAAAGTGGCTTTAGTCTATGGTCAGATGAATGAACCGCCGGGAGCTCGTATGAGAGTTGGGTTGACTGCCCTAACTATGGCGGAATATTTCCGGGATGTTAATGAGCAAGACGTACTTCTATTTATCGACAATATCTTCCGTTTTGTCCAAGCAGGATCCGAAGTATCCGCCTTATTAGGTAGAATGCCTTCCGCTGTGGGTTATCAACCCACTCTTAGTACCGAAATGGGTTCTTTACAAGAAAGAATTACTTCTACGAAGGAGGGATCCATAACTTCTATTCAAGCAGTTTATGTACCCGCGGATGATTTGACTGACCCTGCTCCTGCGACAACATTTGCACATTTAGATGCTACTACCGTACTATCAAGAGGATTAGCTGCCAAAGGTATTTATCCAGCGGTAGATCCTTTAGACTCAACGTCAACTATGCTCCAACCTCGGATCGTTGGTGAGGAACATTATGAAACTGCGCAAATAGTTAAACAAACCTTACAACGTTACAAAGAACTTCAGGACATTATAGCTATTCTTGGGTTGGACGAATTGTCCGAAGAGGATCGGTTAACCGTAGCAAGAGCGCGAAAAATTGAGCGTTTCTTATCACAACCTTTTTTCGTAGCAGAAGTATTTACAGGTTCCCCGGGGAAATATGTTGGTCTAGCAGAAACAATTAGAGGATTTAAATTGATCCTTTCCGGAGAATTAGATGGTCTTCCTGAACAGGCCTTTTATTTGGTAGGTAACATTGATGAAG????????????????????????????????????????????????????????????????????????????????????GGAGAGATCATTGCCAAAACCTACAAAGCAGACTGTGAATAGGTGCTCAAAAACACATAGAGGGTGCGTGCGGGGC?????-----------------------------------------------------------GAGAGATGCCTGCTATGGCTCATCCTAACTAAG----CCTGCACACACATGCGCACACG-------------CCCCTCCTGCGGG-CTAACTAACCCATACCAAGGAAGCGCCCAGCGCAAATGCATCTCTGCATGCTTTCTTTCCTTGCCCTACCTCTTATTGGGTGAGTGAGT-GGGAGGGAGAGGGATCTCTAATGTTAAAATGACTCTCG---ACAATAGATATCTCGACTATTGCATTGAATAATGAAGCAAAATGTGATACTTGGTGTGCATTGCAGAATCCCGTGAACCATTGAGTCTTTGAACGCAAGTTGTACCCAAAGCCATTAGGTCGAGGGCACGTCTGCTTAGGCATCACGCATTGTGTTGTCGATGGAGATTGGCCTTCTGTGTGCCCTGATGCATGGCTAGCTTAAAGTGATCCCCAAACAATGGACGTTGCCACCAGT??GGTGGTTGAACCATT???GACTT???AACTGGCATGCTGTCGTTCGACCATGGCATTATCTACGGGGAGCCTCACAAGACCTAAATGGCATGAACGAGCGCCTCTGACCAT????GACCCCAGGTCAGG?????????CGGCACCACCCATTGATTTTAAGCATATCAATA?????????????????????????????????????????????????????????????????????????????????????????????ATTCGTCCATACCATCGGTAGAATTTGTATGACCACGACTGATCCTGAAAGGACTGGATGGAAAAAACAGCATGTCGTATCAATGGAGAATTCTCAGAATATATTCAAATT?????????????????????????????????????????????????GGCATTCTTTTGTGTGGAAC???????????AAAAAAATGAATTGAATTCAAAGTTGGGKCAATTGAATAAATGGATAGAGCTCTATGAGCCCAATTTAGTT???????ATAGGAAAACA????AAAAGCAACGAGCTTCCGTTCTCAA???????TTAKAACGATTACCCGATCTAATTTAATGTTAAAAATAAATTAG?CTCCATTACGGTAAAAGTTTTTCTCCTGAGTGGATTCGTTWTTTTTTTTGAGNCCTAACTATTCTCTTASTCATTCCCTATTTTGATTTTCTAGGGGGTAGCCACGA???????????---ATGTGTAGAAGGAGCAGTATATTGATAAGGAAAAGAGAGW----????????????TTTTTCCAAAATCAAAAGAGCGATWGGGTTGCAAAAAT?AAAGGATTTTGAACAATCTT?????GTCASCCTA?????TGAAATMCATT?????????????????????????????????????AKGTGGCGAGRATAGAGAA???????????WCCGTTGATGAATTTWGTGGTTC?------TMTGGTAGCTATTCATTATWGAATAGAATACCTTGTTTTGACTATATCGCACTATGTATCATTTTCTAACAAAAGGGGTTCCCTTATCTTTTCTTTGGTTC?AATCGAA?TTGWGAATGGAGGAACTCAMAGTSTATCTAAATCTAACTAGATGTCGACAAGATAACTTGCTCTACCCACTTCTTTTTCGGGAGTATATTTATGCACTTTCTCATGCTCATGTTTTTAATAGCACTCGATTGTTTTTGTTAGMAAATGTGGGTT??????CTAACAAAAAATTCAGTTTATTGATTGTAAAACGATTGATTATTCGCCTGTATCAACAGAATCATTTAATTCGTTTTTCGAATGATTGTAAGCAGAATCCCGTTTTTGGGCACAACAAGAATTTGTATTCTGAAATGCCATYYGCGGGATTCACCATCATTGTYGAAAKGCCATTTTCWCTMCAAYTAGGATMKKASKKACAAGGCAAAGA???GGTGGTCAAACCTCATAATTTACACTCAATTCATTCAATATTTCCTTTTTTAGAAGACAAATTGTCACATTTAAAGTATGTCTTAAATGGACTAATACCYYATCCSCTGCATTTGGAAATCTTAATTCAAGTCCTTCGTTATTGGGTAAAARAGTCTTCCTGTTTGCATTTATTACGGTCCTTTCTCTACKKATAT?????????TGTAAACTTAAGAGTCTTATTACTCYAAAGAAATCTATTTCTTTTTTG?????????AATCCACAATTATTCTTGTTCCTATATAATTCTCATGTATGTGAATATNAATCCATTTTCCTTTTTCTCCRTAACCAATCTTTTCATTTAYGATCAACATCTTCTGGAATTTTTCTTCAATGAATTTTTTTCTATGGAAAAATAGAACATCTTGTAGAAG???---TTTTTGCTAATGATTTTTAGGGCAACCTACGGGTTTTCAAGGATCATTTCATACATTTTGTTACATATCGAGGAAAATCCATTCTGTCTTCAAAGGATACGCCTCTTCTGATGAATAAGTGAAAATATTACTTTGTCAATTTATGGCAATATCATTTTTACGTGTGGTCTCCTCAATCAGGA------AGGGTTCGTATAACCCAATTTTCAAAAAATTATTTCGATTTTCTGGGTTATCTTTCAAATGTGCGAGTAAATCCCTCAGTGGTACGGAGTCAAATGTTAGAAAACTTATTTATAATAGATAATCCTAATGCTATGAAGAAGCTGGATACAACAATTCCAATTATTTCCTTGATTGGATCCTTGTCTAAAGCGAAATTTTGTAACGCATTGGGGCATCCCATTAGTAAACCAATTTGGGCTGATTCATCAGATTCTGATATTATTGACCGATTTGTGCGTATATGCAGAAATCTTTCTCATTATCACAGTGGATCCTCGAAAAAAAAGAATTTGTATCGAGTAAAATATATCCTTCGACTTTCTTGTGTTAAAACTTGGGCTCGTAAACACAAAAGTCCTGTACGTGCTTTTTTGAAAAGATTAGGTTCGGAATTTTT-----?????????CTTTAC??????GGAGGAAGAACAAGTTCTTTCTTTGAACTTCCCAAG???AGCTTCTTTTTCTACCTCGCAAAAGTTATATAGAAG---?GCAGATTTGGTATTTGGATATTCTTTGTATCAATGCTCTAGTCAATTATGAATGATTCGTCAGTTATGAGACCATGT??????????????????????????????-AAAAGCAAATTCATCCT-----AAATGATGAAGAGATAACAAAAGAA-TTCATTCATTTCCATATTCATTTCTATT---AAATGCTCACGCAGTAAGACTGTA?????AGAATAAGG??????CGCACTCAATCGTCTATTCCAC???TTTTTTAGAGCCCCGTTTAGGGAAG????TTTTTTTTAGATGTATACATAGAGAAAGCCGTGTGCAATGAAAAATGCAAGCACGGTT?????????????????????????????????????????????????????????????????????????????ATTCCTATTTTAATAGGAATGGGACTTATACTTTTTCCGGCGGGAACAAAAAATTTTCGCCGTATGTGGGCCTTTCCCAGTATTTTACTGTTAAGTATAGTTATGATTTTTTCAGTCGATTTGTCTATTCAGCAAATAAATAGAAGTTCCATCTATCAATATGTATGGTCTTGGACCATCAATAATGCTTTTTCTTTCGAATTCGGCTACTTTATTGATTCACTTACCTCGATTATGTTAATATTAATCACTACTGTTGGAATTTTGGTTCTTATTTATAGTGACAATTATATGTCTCATGATCAAGGCTATTTGAGATTTTTTGTTTATATGAGTTTGTTCAATACTTCGATGTTGGGATTAGTTACTAGTTCTAATTTGATACAAATTTATATTTTTTGGGAATTGGTTGGAATGTGTTCGTATCTACTAATAGGGTTTTGGTTTACACGACCCATTGCAGCGAATGCTTGTCAAAAAGCGTTTGTAACTAATCGTGTAGGTGATTTTGGTTTATTATTAGGAATCTTAGGTCTTTATTGGATAACAGGTAGTTTTGAATTTCAAGATTTGTTCGAACTATTCAATAACTTGATTTATAATAATGAGATTGATTTTTTATTTGTTTCTTTATGTGCTTTTCTATTATTTGCTGGCGCCGTTGCTAAATCCGCGCAATTCCCCCTTCATGTATGGTTACCTGATGCCATGGAAGGGCCCACTCCTATTTCAGCTCTTATACATGCTGCTACTATGGTAGCAGCGGGGATTTTTCTTGTTGCCCGGTTTCTTCCCCTTTTCATAGGCATACCTTTCATAATGAATCTAATATCTTTGATAGGTATCATAACAGTACTATTAGGGGCTACTTTAGCTCTTGCTCAAAAAGATATTAAGAGAGGTTTAGCTTATTCTACAATGTCTCAATTGGGTTATATGATGTTAG-------CTCTAGGTATGGGGTCTTATCGAGCCGCTTTATTTCATTTAATTACTCATGCTTATTCGAAAGCATTGTTGTTTTTAGGATCCGGATCAATTATTCATTCAATGGAAGCTATTGTTGGATATTCTCCAGAGCAAAGTCAGAATATGGTTTTTATGGGCGGTTTAAGAAAGCATGTCCCAATTACAAAAATTGCTTTTTTAGTGGGTACACTTTCGCTTTGTGGTATTCCACCCCTTTCCTGCTTTTGGTCAAAAGATGAAATTCTTAATGATAGTTGGTTGTATTCACCTATTTTTGCAATAATAGCTTGGTTTACAGCCGGCTTAACAGCATTTTATATGTTTCGAATCTATTTACTTACTTTTGAAGGACATTTAAACATTTTTTTTCAAAATTACAGTGGCAAAAAAAGCAGCTCCTTCTATTCAATACAACTATGGGGTAAAGAAGAGCAAAAAATGATTAACAGAAAATTTGGTTTATTACCCTTATTAACAATGAATAATAATGAAAAAGCTTCCTTGTTTTT---GAAGAAGCCATATCGAAATCGAATTTGTGGTAATGTAAAAAA-TGAGGTTCTTATTACTATTATTCATTTTGGGACTAAGAAATCTTTTT------TTTATCCCCACGAATCAGATAATACGATGCTATTTCCTATGTTTGTATTTATTCTATTTACTTTGTTTGTTGGAGCGATAGGAATTCCTTTCAATC----AACAAGGAAT---------ACATTTTGATATATTATCAAAATTGTTAACTCCGTCTATAAATCTTTTACATAAAAGTTCAAATGCTTTTGTGGATTGGTATGAATTTTTTACAAATGCAACTTTTTCAGTGAGTATAGCTTCTTTCGGAATATTTATAGCATCCCTTTTTTATAAACCTTTTTATTCATCTTTACAAAATTTGAACTTACTCAATTCATTTTCAAAAAGGGG---------ACCTAAGAGAGTTATTTTGGACAAAATAATTAATTTAATATATGATTGGTCATATAATCGTGGTTACATAGATGTTTTTTATGCGATATCCTTAACAGAAAGTATA???????????????????????????????????????????????????????????????????????????????????????????????????????????????TTTTGTTGGATTCAAAGCTGGTGTTAAAGAGTATAAATTGACTTATTATACTCCTGACTATGAAACCAAAGATACTGATATCTTGGCAGCATTCCGAGTAACTCCTCAACCTGGAGTTCCGCCTGAGGAAGCAGGGGCCGCGGTAGCTGCTGAATCTTCTACTGGTACATGGACAGCTGTGTGGACTGATGGGCTTACCAGCCTTGATCGTTACAAAGGGCGATGCTACCACATTGAGCCTGTTGCTGGAGAAGAAAATCAATATATATGTTATGTAGCTTACCCCTTAGACCTTTTTGAAGAAGGTTCTGTTACTAACATGTTTACTTCCATTGTGGGTAATGTATTTGGGTTCAAAGCTCTGCGCGCTCTACGTTTAGAGGATCTGCGAATCCCTCCTGCTTATTCTAAAACTTTCCAAGGCCCGCCTCATGGCATCCAAGTTGAAAGAGATAAATTGAACAAGTATGGTCGTCCCCTATTGGGATGTACTATTAAACCTAAATTGGGATTATCCGCTAAAAACTATGGTAGAGCGTGTTATGAATGTCTACGTGGTGGACTTGATTTTACCAAAGATGATGAAAATGTGAACTCCCAACCATTTATGCGTTGGAGAGACCGTTTCTTATTTTGTGCTGAAGCAATTTATAAAGCACAGGCTGAAACAGGGGAAATCAAAGGGCATTACTTGAATGCTACTGCGGGTACATGCGAAGAAATGATGAAAAGGGCTGTATTTGCCAGAGAATTGGGAGTTCCTATCGTAATGCATGACTACTTAACAGGGGGATTCACTGCAAATACTAGCTTGGCTCATTATTGCCGAGATAATGGTTTACTTCTTCACATCCATCGCGCAATGCACGCAGTTATTGATAGACAGAAGAATCATGGTATGCACTTTCGTGTACTAGCTAAAGCCTTACGTCTGTCTGGTGGAGATCATATTCACGCTGGTACAGTAGTAGGTAAACTTGAAGGAGAAAGAGACATAACTTTGGGCTTTGTTGATTTACTACGTGATGATTTTATTGAAAAAGATCGAAGTCGCGGTATTTATTTCACTCAAGATTGGGTCTCTTTACCAGGTGTTATACCCGTAGCTTCGGGTGGTATTCACGTTTGGCATATGCCTGCTTTGACCGAGATTTTTGGAGATGATTCCGTACTACAATTCGGTGGAGGAACTTTAGGACACCCTTGGGGAAATGCACCGGGGGCCGTAGCTAATCGAGTAGCTCTAGAAGCATGTGTACAAGCTCGTAATGAGGGACGTGATCTTGCTCGTGAGGGTAATGAAATTATCCGTGAGGCTAGCAAATGGAGTCCTGAACTGGCTGCTGCTTGTGAAGTATGGAAGGAGATCAAATTTGAATTCGAAGCAATGGATACTTTGTAA
>Halimium_calycinum
---------------------------------------------------------------------------------------------------------------------------------------------------------------------------------------------------------------------------------------------------------------------------------------------------------------------------------------------------------------------------------------------------------------------------------------------------------------------------------------------------------------------------------------------------------------------------------------------------------------------------------------------------------------------------------------------------------------------------------------------------------------------------------------------------------------------------------------------------------------------------------------------------------------------------------------------------------------------------------------------------------------------------------------------------------------------------------------------------------------------------------------------------------------------------------------------------------------------------------------------------------------------------------------------------------------------------------------------------------------------------------------------------------------------------------------------------------------------------------------------------------------------------------------------------------------------------------CGATT-?CCTGCCTA-GCAGACAGACCCGCGAACTGGTTTACACAACGCGTCGCGGTCGTTGTAGGGCKAGAGCCCCGCAGCGGC---------C-CGGCGCACTCGCYGCGTGAGCGCGGTCGTCCCGTC--GTC----CCCTCGTGGRATCGGCGGTGCGTCGT----KCTTTCCGCGGCACACAAACGAA--------------CCCCGGCGTGGATA--ACGCCAAGGAAA--------ACAAAA-GGGAAGTCGCGT--------YC-----------------------CCGCGCAATGCGGGGCTYGCGACTCCTGTCGTATT--TACAATAACGACTCTCGGCAACGGATATCTCGGCTCTCGCATCGATGAAGAACGTAGCGAAATGCGATACTTGGTGTGAATTGCAGAATCCCGTGAACCATCGAGTCTTTGAACGCAAGTTGCGCCCCAAGCCGTCAGGCCGAGGGCACGCCTGCCTGGGCGTCACGCA--ACGTCGCCCCCTCCACCTCCG---TCTCCTACAAGAGTCGGCGGCGCGCG----AGGGCGGATACTGGCCTCCCGTGCGTGCATTGCTCGCGGCTGGCCTAAA-CACGAGTCCTTGGCGT--CG--AACGCTTGGGCGAGCGGTGGT--C-TTTATCGTCCTC-GTCACGTGCCC-----GTGCGCTC---------------TCGACGTCGGGGATCTCTC-----GGACCC----------CGAACGCGTTGTCCTCGGAC--GACTCGC--------------------------------------------------------------------ATTTTTACGAAGATTCGTCCATACCATCGGTATAATTTGTATGACCACGACTGATCCTGAAAGGACTGTATGGAAAAAACAGCATGTCTATATTCAAATTGGCGTTCTTTAT---------------------------------------------------------------------------------------------AAAAATGAATTGAATTCAAAG---GGTCAATTGAATAAATGGATAGAGCTCTATGAGCCCAATTCTAGT-----TATAGGAAAACAAAAA---------------TCCGTTCTTAAT-------TTGAACGATTACCCGATCTAATTTAATGTTAAAAATAAATTAGCTCTCTCCTGAGTGGATTCGTTTTTTTTGAGTCCTAACTATTCTCT---------------------------TAGTCATTC-----CCTAT------TTTGTAATGA--------------ATGTGTAATTGATAAGGAAAAGAGA-----------------------------GTTTTTTCAAAAATCAAAAGAGCGATTGGGTTGCAAAAAT-AAAGGATTTTGAACAATTAGG-------------------------------------------------------------------------------------------------------------------------------------------------------------------------------------TGGCGATTTGACTATATCGCACTATG----------TATCATTTTCTAACAAAA-TTGAAAATGGAGGAACTCAA-----AGTCTATCGAAATCTAATATTTATGCACTTTCTCAATCATTTGATTCGTTTTTCG-------------------------------------------------------------------------------------------------------------------------------------------------------------------------------------------------------AATAAGCAGAATCCCGTTTTTG-CAACAAGAATTTGTATTCTGAAAGATTCACCATCATTGTAGGA----?-TCTTACTTACAAGGGAAAGAC---AT--???????????AATTTACACTCAATTCATTCAATATTTCCTTTTTTAGAAGACAAATTGTCACATTTAAAGATGCATCTGGAAATCTTAATTCA----?????????????????????---???????????????????????AGTGTCTTCCTGTTTGCATTTATTACGGTCCTTTCTCTACGAATA---------TTGTAAACTTAAGAGTCTTATTACTCCAAAAAAACCCCTTTCCATCTTA---------AATCCAAGATTTTTCTTGTTCCTATATAA-??????????-------??????????????????????????????????????????????????????????????????????????????????????????????????????????????????????????????????????????????????????????????????????????????????????????????????????????????????????????????????????????????????????????????????????????????????????????????????????????????????????????????????????????????????????????????????????????????????????????????????????????????????????????????????????????????????????????????????????????????????????????????????????????????????????????????????????????????????????????????????????????????????????????????????????????????????????????????????????????????????????????????????????????????????????????????????????????????????????????????????????????????????????????????????????????????????????????????????????????????????????????????????????????????????????????????????????????????????????????????????????????????????????????????????????????????????????????????????????????????????????????????????????????????????????????????????????????????????????????????????????????????????????????????????????????????????????????????????????????????????????????????????????????????????????????????????????????????????????????????????????????????????????????????????------------------------------------------------------------------------------------------------------------------------------------------------------------------------------------------------------------------------------------------------------------------------------------------------------------------------------------------------------------------------------------------------------------------------------------------------------------------------------------------------------------------------------------------------------------------------------------------------------------------------------------------------------------------------------------------------------------------------------------------------------------------------------------------------------------------------------------------------------------------------------------------------------------------------------------------------------------------------------------------------------------------------------------------------------------------------------------------------------------------------------------------------------------------------------------------------------------------------------------------------------------------------------------------------------------------------------------------------------------------------------------------------------------------------------------------------------------------------------------------------------------------------------------------------------------------------------------------------------------------------------------------------------------------------------------------------------------------------------------------------------------------------------------------------------------------------------------------------------------------------------------------------------------------------------------------------------------------------------------------------------------------------------------------------------------------------------------------------------------------------------------------------------------------------------------------------------------------------------------------------------------------------------------------------------------GTATAAATTGACTTATTATACTCCTGAATACGAAACCAAAGATACTGATATCTTGGCAGCATTCCGAGTAACACCGCAACCCGGAGTTCCTCCTGAAGAAGCAGGGGCTGCGGTAGCTGCTGAATCTTCTACTGGTACATGGACAACTGTGTGGACCGATGGACTTACCAGCCTTGATCGTTACAAAGGCCGATGCTACCACATCGAGCCCGTTGCTGGAGAAGAAAATCAATATATATGTTATGTAGCTTACCCTTTAGACCTTTTTGAAGAGGGTTCTGTTACTAACATGTTTACTTCCATTGTGGGGAATGTATTTGGGTTCAAAGCCCTGCGCGCTCTACGTTTAGAGGATCTGCGAATCCCTGTTGCTTATACTAAAACTTTCCAAGGCCCACCTCATGGTATACAAGTTGAAAGAGATAAGTTGAACAAATATGGCCGTCCACTACTGGGATGTACTATTAAACCGAAATTAGGCTTATCCGCTAAGAACTATGGTAGAGCCGTTTATGAATGTCTACGCGGTGGACTTGATTTTACCAAAGATGATGAAAATGTGAACTCCCAACCTTTTATGCGTTGGAGAGATCGTTTCTTATTCTGTGCCGAAGCCCTTTTTAAAGCACAGGCGGAAACTGGTGAAATCAAAGGTCATTACTTGAATGCTACTGCGGGTACATGCGAAGAAATGATGAAAAGGGCTGTATTTGCCAGAGAATTGGGCGTTCCTATTGTAATGCATGACTACTTAACAGGTGGATTCACTGCAAATACAACCTTGGCTCATTATTGCCGAGATAATGGTCTACTTCTTCATATCCACCGGGCAATGCATGCTGTTATTGATAGACAGAAGAATCATGGTATGCACTTCCGTGTACTAGCTAAAGCTTTACGTCTGTCTGGCGGAGATCATATTCACGCTGGTACAGTAGTAGGTAAACTTGAAGGAGAAAGAGAAATCACTTTAGGTTTTGTTGATTTACTACGTGATGATTATGTTGAAAAAGATCGAAGTCGCGGTATTTATTTCACTCAAGATTGGGTCTCTCTACCGGGTGTTCTGCCTGTAGCTTCGGGTGGTATTCACGTTTGGCATATGCCTGCTTTGACCGAGATCTTTGGAGATGATTCTGTACTCCAATTCGGTGGAGGAACCTTAGGACACCCTTGGGGAAATGCACCGGGTGCTGTAGCGAATCGAGTAGCTCTAGAAGCATGTGTACAAGCTCGTAATGAGGGACGTGATCTTGCTCGTGAGGGTAATGAAATTATCCGTCAGGCTACCAAATGGAGTCCTGAGCTAGCTGCTGCTTGTGAAGTATGGAAAGAGATCAAATTCGAATTTGAAGCAATGGATAC-------
>Helianthemum
?????????????????????????????????????????????????????????????????????????????????????????????????????????????????????????????????????????????????????????????????????????????????????????????????????????????????????????????????????????????????????????????????????????????????????????????????????????????????????????????????????????????????????????????????????????????????????????????????????????????????????????????????????????????????????????????????????????????????????????????????????????????????????????????????????????????????????????????????????????????????????????????????????????????????????????????????????????????????????????????????????????????????????????????????????????????????????????????????????????????????????????????????????????????????????????????????????????????????????????????????????????????????????????????????????????????????????????????????????????????????????????????????????????????????????????????????????????????????????????????????????????????????????????????????????????????????????????????????????????????????????????????????????????????????????????????????????????????????????????????????????????????????????????????????????????????????????????????????????????????????????????????????????????????????????????????????????????????????????????????????????????????????????????????????????????????????????????????????????????????????????????????????????????????????????????????????????????????????????????????????????????????????????????????????????????????????????????????????????????????????CGATT-?CCTGCACA-GCAGACAGACCCGCGAACCCGTTTACACAGCGCGCCGCGGCCGCCGTCCGGCGAGAGCCTGGCTGCGGC---------CCCGGCGCACCCGCCGCGGGGGGCA------------------------------------------CCCGT----GCTCTCCGCGGCGGACTAACGAA--------------CCCCGGCGTGGATA--ACGCCAAGGAAA--------ACAAAGTGGGACGCCGCGT---------C-----------------------CCGCGCTCCGC-GGGCGTGCGGCTCCCGTCGTACT--TACTGTAACGACTCTCGGCAACGGATATCTCGGCTCTCGCATCGATGAAGAACGTAGCGAAATGCGATACTTGGTGTGAATTGCAGAATCCCGTGAACCATCGAGTCTTTGAACGCAAGTTGCGCCCTAAGCCGTCAGGCCGAGGGCACGCCTGCCTGGGCGTCACGCA--ACGTCGCCCCCACCACCTCGTGTT------------------------------TGGGCGGATACTGGCCTCCCGTGCGTGCATTGCTCGCGGCTGGCCTAAA-ACAGAGTCCCCTGCGT--CG--AGCGCGCGGGCGAGCGGTGGT--C-TTTATCGTCCTC-GTCACGCGCCC-----GTGCGCCC---------------TCGGCG-CGGGGATCTCTC-----GGACCC----------CGAACGTGTCGTCCCCGACG--AACTCGC????????????????????????????????????????????????????????????????????ATTTTTACGAAGATTCGTCTATACCATCGGTAGAATTTGTATGACCACGACTGATCCTGAAAGGACGGGATGGAAAAAACAGCATGTCTATATTCAAATTGGAAGTTTTTT----------------------------------------------------------------------------------------------AAAAAGAAATGAAATTCAAAG---AGTCAATTGAATAAATGGATAGAGCTCTATGAGCCCAATTATAGT-----TATAGGGAAACAAAAA---------------TGCGTTCTTAAT-------TTGAACGATTACCCGATCTAATTTAATGTTAAAAATAAATTAGCTCTCTCCTGAGCGGATTCATTTTTTCTGAGTCCTAACTATTCTAT---------------------------TAGCGATTC-----TCTAT------TTTTTAATGA--------------ATGTGTAATTGATAAGGAAAGAGCG------------------------TTTTTTTTTTTTCCAAAATCAAAAGAGCGATKGGGTTGAAAAAAT-AAAGGATTTCTAACTATTAGG-------------------------------------------------------------------------------------------------------------------------------------------------------------------------------------KGGCAATTTGACTATATCGCACTATG----------TATCATTTTCGAACAAAA-TTTCAAATGGAGGAACTCAA-----AGTCTCTCTAAACCTAATATTTATGCACTTTCTCAATCATTTGATTTGTTTTTCG-------------------------------------------------------------------------------------------------------------------------------------------------------------------------------------------------------AATAAGCAGAATTGCTTTTTTG-CAAGAAGAATTTGTATTCTGAAAGATTCACCATCATTATAGGA----?-TCTTACTTACAAGGGAAAGAC---AT--???????????AATTTCCACTCAATTCATTCAATATTTCCTTTTTTAGAAGACAAAGTGTCACATTTCAATATCCATTTGGAAATCTTGATTCA----?????????????????????---???????????????????????AGTGTCTTCCTCTTTGCATTTATTACGGTGCTTTCTCTACGAATA---------TTCTAAACTTAAGAGTCTTATTACTCCAAAAGGATCCCTTTCGCTCTTG---------AATCCAAGATTTTGCTTGTTCCTATATAATTCTTATGTATGTGAACATGAATCCATTTTCGTTTTTCTCCGTAACCAAACCTCTCATTTACGATCAACAGCCTATGGACCCTTTCTTGAACGAATCCATTTCTATGGAAAACTAAACCGTCTTGGGGCTT------TTTTTGCTAATGATTTTCAAATTAAGGTATGGTTGGTCAAGGATCCTTTCATCCATTTTGTTAGATATCAGAGAAAATTGATTCTGTTTTCCAAGGATACATCTCTTCTGATGAATAAGTGGAAATTTTACTTTGTCCAGTTATGGCAATCTTATTTTTCCATGTGG---TCTCAGTCAGGAAGGGTAAGGATCCGGATAAACCAATTATCTAAAAATTCTTTCGATTTGATGGGTTATCTTTCAAGTATGCGGTGTCATTCTTTAGTAATACGGAGTCAAATGCTAGAAGACTCATTTCTAGTGGA------TAATGCTATCAAAAAGCTAGAGACAAGAATTCCAATTAGATCTTTGGTTGGAGCTTTGTCCAAATTACAATTCTGTACCGCATTAGGACATCCCGTTAGTAAGCCGAACTGGATCGCCTCNCCGGATGCTTCGATTCTTGATCGCTTTGTGCGTATA---------------------------------TCCAAAAATATTTCTCATTAT???????????????????????????????????????????????????????????????????????????????????????????????????????????????????????????????????????????????????????????????????????????????????????????????????????????????????????????????????????????????????????????????????????????????????????????????????????????????????????????????????????????????????????????????????????????????????????????????????????????????????????????????????????????????????????????????????????????????????????????????????????????????????????????????????????????????????????????????????????????????????????????????????????????????????????????????????????????????????????????????????????GGACTTCTACTTTTTCCGAGAGCAACAAAAAAGTTTCGCCGTCTGTGGGCTTTTTCCAGTCTTTTTTTGTTAAGTTTAGCGATGATTTTTTCAATCGATATTTCGATTCACCAAATAAATCGAAGTTCGATCTATCAATATGTATGGTCTTGGACCATCAATAATGATTTTTCTTTTGAGTTTGGCTACTTTATTGATTCACTTACTTGTATTATGTCAATATTAATCACTACTGTTGGAGTTTTGGTTCTTATTTATAGTGATCCTTATATGGTATATGATCAAGGATATTTGAGGTTTTTTGCTTATATGAGTTTCTTTAATACTTCAATGTTGGGATTAGTTATTAGTTCCAATTTAATCGAAATTTATATTTTTTGGGAATTGGTTGGACTCTGTTCTTATCTATTAATAGGTTTTTGGTTCACCCGCCCCCTTGCAGCGACTGCTTGTCAAAAAGCCTTTGTAACTAATCGTGTAGGCGATTTTGGTTTATTATTAGGAATCTTAGGTCTATATTGGATCACGGGTAGTCTTGAATTTCAAGATTTGTTCGAAATAGTCAATAATTTGATTTATAAGAATGAGAGTTCTTTTTTATTTGCTACTTTTTGTGCCTTTCTATTATTTGCTGGCGCAATTGCTAAATCCGCGCAATTCCCTCTTCATGTCTGGTTACCTGATGCCATGGAAGGGCCTACCCCAATTTCGGCTCTTATCCATGCTGCTACTATGGTAGCAGCGGGCATTTTTCTTGTAGCCCGCTTTCTTCCTCTGTTCATAGCCATACCTTATATAATGAATCTAATATCTTTAATAGGTCTAATAACAGTCCTTTTAGGGGCTACTTTAGCCCTTGCTCAAAAAGATATTAAGAAAGGCTTAGCCTATTCTACTATGTCGCAATTGGGTTATATGGTGGTAG-------CTCTAGGGATGGGCTCTTATCGAGCTGCCTTATTTCATTTAATTAATCATGCTTATTCGAAAGCTTTATTGTTTTTAGGTTCTGGATCAATTATCCATTCAATGGAGGCGATTCTTGGATATTCTCCAAATCAAAGCCAAAATATGGTTTTTATGGGCGGGTTAAAAAAGCATATCCCAATTACAAAAATCGCTTTTTTAGTGGGGACACTCTCTCTTTGTGGGATTCCACCTTTTGCCTGTTTTTGGTCCAAAGATGAAATTCTTAATGATAGTTGGTTGTATTCACCTATTTTTGCAATAATCGTTTCCGCCACAGGTGGATTAACGGCATTTTATATGTTTCGGATTTATTTACTTACTTTTGAGGGACATTTCAACATTGATTTTCAAAATTACAGCGGCAAAAAAAATTCTTCTTTATATTCAATAAATCCATGGGGTCAGCAAGAAAAAAAAAGGATTAACACCAATTTTCGTTTATTACCCCTATTAACAATCAAAAATAATGAAGAGTCTTCCTCGTTTTGGAAGAGGGCAC------------GGGGTAATGTAAAAAACGAGA-------CTTATATGAGTATTACTCATTTGGGGACTAGGAGCACTCTTT------CTTATCCTCATGAATCCGGGAATACTCTTTTATTTCCTATACTAATATTCGTTTTATTGACTTTTATTGTTGGATTAATAGGAATTTCGTTCAATC----AAGAAGAA------------------GATCTATTATCCAAATTGTTAACTCCGTCGATAAATCTTTTACATCAAAATTCAAACGGTTTTGTGGACTGGGGTGATTTTTTCACAAATGCAACTTTTTCTATCAGTATAGCCTGTTTTGGAATCGTTTTAGCATACCTTGTTTATAATCCTTTTTATTCCTCTTTCCAAAATTGGAACATCTTGAATTCATTTCTAAAAGGGGG---------TTTTGTGAGGTCTTTTTGGGACAAAATACAAAATTGGATCTATGATTGGTCATACAATCGTGGTTACATAGATGCTTTTTATTCGATATCCTTAATACAAGGTATAAGAGGGTTGGCCAAACTCACTCATTTTTTTGATAGGCGAGTTATTGATGGAATTACGAA??????????????????????????????????????????????TAAAGCAAGTGTTGGATTCAAAGCTGGGGTTAAGGAGTATAAATTGACTTATTATACTCCGGAATACGAAACCAAAGATACTGATATCTTGGCAGCATTCCGAGTAACACCACAACCCGGAGTTCCTCCTGAAGAAGCAGGGGCTGCGGTAGCTGCTGAATCTTCTACTGGTACATGGACAACTGTGTGGACCGATGGACTTACCAGCCTTGATCGTTACAAAGGCCGATGCTACCACATCGAGCCCGTTGCTGGCGAAGAAAATCAATATATATGTTATGTAGCTTACCCGTTAGACCTTTTTGAAGAGGGTTCGGTTACTAATATGTTTACTTCCATTGTGGGTAATGTATTTGGGTTCAAAGCCCTGCGCGCTCTACGTTTAGAGGATCTGCGAATCCCTGTTGCTTATACTAAAACTTTCCAAGGCCCACCTCACGGTATTCAAGTTGAAAGAGATAAGTTGAACAAGTATGGCCGTCCGCTACTGGGATGTACTATTAAACCGAAATTAGGCTTATCCGCTAAGAACTATGGTAGAGCGGTTTATGAATGTCTACGCGGTGGACTTGATTTTACCAAAGACGATGAAAATGTGAACTCCCAACCTTTTATGCGTTGGAGAGACCGTTTCTTATTCTGTGCCGAAGCGATTTTTAAAGCACAGGCGGAAACTGGTGAAATCAAAGGGCATTACTTGAATGCTACTGCGGGTACATGTGAAGAAATGATTAAAAGGGCGGTATTTGCCAGAGAATTGGGCGTTCCTATCGTAATGCATGACTACTTAACAGGTGGATTCACTGCAAATACAAGCTTGGCTCATTATTGCCGAGATAATGGTCTACTTCTTCATATCCACCGCGCAATGCATGCTGTTATTGATAGACAGAAGAATCATGGTATGCACTTCCGTGTACTAGCTAAAGCTTTACGTCTGTCTGGTGGGGATCATGTTCACTCTGGTACAGTAGTAGGTAAACTTGAAGGAGAAAGAGAAATCACTTTAGGTTTTGTTGATTTACTACGTGATGATTATGTTGAAAAAGATAGAAGTCGCGGTATTTTTTTCACTCAAGATTGGGTCTCTCTACCGGGTGTTCTGCCTGTAGCTTCGGGCGGTATTCACGTTTGGCATATGCCTGCTTTGACCGAGATCTTTGGAGATGATTCTGTACTACAATTCGGTGGCGGAACCTTAGGACACCCTTGGGGAAATGCACCGGGTGCTGTAGCGAATCGAGTAGCTCTAGAAGCATGTGTACAAGCTCGTAATGAGGGACGTGATCTTGCTCGCGAGGGGAATGAAGTTATTCGTAAGGCTACCAAATGGAGTCCTGAGCTAGCTGCTGCTTGTGAAGTATGGAAAGAGATCAAATTCGAATTTGAAGCAATGGATAC???????
>Helicteres
????????????????????????????????????????????????????????????ATCATCGGTCCAGTACTGGATGTAGCCTTTCCCCCAGGCAAGATGCCTAATATTTACAACGCTTTGGTAGTTAAGGGCCGCGNTACCGTGGGTCAACAAATTAATGTAACTTGTGAGGTACAGCAATTATTAGGAAATAATCGAGTTAGAGCTGTAGCTATGAGCGCTACAGATGGTCTAATGAGAGGAATGGAAGTGATTGACACGGGAGCTCCTCTAAGTGTTCCAGTCGGCGGAGCGACCCTAGGACGAATTTTTAACGTGCTTGGGGAGCCCGTTGATAATTTAGGTCCTGTAGATACTCGCACAACATCCCCTATTCATAAACCTGCGCCCGCTTTCATACAATTAGATACAAAATTATCTATTTTTGAAACAGGAATTAAAGTAGTCGATCTTTTAGCTCCTTATCGTCGTGGAGGAAAAATCGGACTATTTGGGGGAGCTGGGGTAGGTAAAACAGTACTCATTATGGAATTGATCAACAACATTGCCAAAGCTCATGGGGGTGTATCCGTATTTGGCGGAGTAGGTGAACGTACTCGTGAAGGAAATGATCTGTACATGGAAATGAAAGAATCTGGAGTAATTAATGAACAAAATCTTGCGGAATCAAAAGTCGCTTTAGTCTACGGTCAGATGAATGAACCGCCAGGAGCTCGTATGAGAGTTGGGTTGACTGCCCTAACTATGGCGGAATATTTCCGAGATGTTAATCAACAAGACGTACTTCTATTTATCGACAATATCTTCCGTTTTGTCCAAGCGGGATCCGAGGTATCTGCCTTATTGGGTAGAATGCCTTCCGCTGTGGGTTATCAACCCACCCTTAGTACCGAAATGGGTTCTTTACAAGAAAGAATTACTTCTACCAAGGAGGGATCCATAACTTCTATTCAAGCAGTTTATGTACCCGCGGATGATTTGACCGATCCTGCCCCTGCCACAACATTTGCGCATTTAGATGCTACTACCGTACTATCAAGAGGATTAGCTGCCAAAGGTATCTATCCAGCGGTAGATCCTTTAGACTCAACATCAACTATGCTCCAACCTCGAATCGTTGGAGAGGAACATTATGAAACTGCGCAAAGGGTTAAGCAAACCTTACAACGTTACAAAGAACTTCAGGACATTATAGCTATCCTTGGGTTGGACGAATTGTCCGAAGAGGATCGCTTAACCGTAGCAAGAGCGCGAAAAATTGAGCGTTTCTTATCACAACCCTTTTTCGTAGCGGAAGTATTTACTGGTTCCCCGGGGAAATATGTTGGCCTAGCAGAAACTATTAGAGGGTTTAAATTGATCCTTTCCGGAGAATTAGACAGTCTTCCTGAACAGGCCTTTTATTTGGTAGGTAACATCGATGAAGCTACTGCGAAGGCTACGAACTTAGAAATGGAGAGCAAATTGAAGAA??????????????????????????????????????????TCGAAA?-CCTGCTCA-GCAGAACGACCCGCGAACGTGTTGCCCACACACTGGGAGGGGG--AGCGAGCGCCGCCGTGCCCCGAGC---------CCCTCCCAAGCCCCGGCGTGCGCGATTGTCGCC--CC--------TTCCGGGCT----------TCGGTCCCGT--CGCCCGC--GGCTAAAGAACAAAC-------------CCCCGGCGCGAATC--GCGCCAAGGAAT----TGATAGCGAAAAGGAGCACCGGC--------CTG-CCTATGCCCCGTCCGCGGTGCG--CGCGGGCAGCTCCGTGGCTTCTTTAGTCGTAACGATACAAAACGACTCTCGGCAACGGATATCTCGGTTCTCGCATCGATGAAGAACGTAGCATAATGCGATACTTGGTGTGAATTGCAGAATCCCGTGAACCATCGAGTCTTTGAACGCAAGTTGCGCCCCAAGCCGTTAGGCCGAGGGCACGCCTGCCTGGGTGTCACGCA--TCGTCG-CCCCCTCC---CCCCTAGCCCCATTCGGGCTTCGG---GCGATTC--GGGGCGGAAAATGGCCTCCCGTGCGCCTCCTGCTCGCGGCTGGCCCAAA-ATCCAGTCCTAGGCGA--CCGCAGCGCCGCGACCTTCGGTGGT--GATGC-CCCGAGCATGCCTCGTCTCGC-GTCGCGCGCGCCCG------------TCGTCCGTCCGGACTACCA----GAGACCC----------TGTTTGCGTCGCTCGGCCGA--CGCTCGCATC????????????????????????????GGCTTTTAAGTGCGACTAGCATTTTTTACACATTTGTATGAAGAAAGGGATTCGTTCATACCATCGGTAGAGTTTGTAAGACCGCGACTGATCCTCAAAGGAGTGGATGGAAAAAAGAGCATGTCGTCTCAATGGAGAATTCTAAGAATTCATTGTTTT--------------CCGGATCAGTCC---------AAAAAACAATCGTCTTTGAATTTTTGGTGCGGAAC-----------AAAAAAATGAATTGAATTCAAAATTGGGTCGAGTGAATAAATGGATAGAGCTCTACGGCCCCAATTATAGG-----------GAAACA-----AAAAGTAACGAGCTTCTGTTCTCA-------ATTTGAATGATTACCCGATCTAATTAAACGTTAAAAATAAATTAGTACCCAAGGTGGTAAAGGTTTTTCTCATGCGTAAATTATCGATTTTT----------TTATGAGTCCTAATTATTAGTTAGC-----CCCTTTATGGGTTAGACATGA--------------ATGTGTAGAAAAAGCAGTATATTGATAAAGAAAAGATA---------------TTTTTTTTCCAAAATCAAAAGAGCGATTGGGTTGAAAAAAT-AAAGGATTTCTAACCGTCTT-----CTTATCCTC------TAACAACATAAATCAA-----TTAGATGGC------------------AAAAGATAGGATAGAGAA--------------GTTAATGCATC-ACCTGTCTCCGAGGT----ATCTATTCTTTTCTT-ACTATAAATACCTTGTTTTGACTGTATCGCACTATGTATCATTTGATAACCGAATAGATCC---------GGTTCAAATCGAAATCAAA-TTTGAAATGGAGGAAGTTCAAGTATATTTAGAACTAAATAGATCTCGCCGACACAATTTCCTATACCCACTTATTTTTCGGGAGTATATTTATGCACTTGCTCATGATCATGGTTTAAATAAATCGATGGCTTTTTT---GGAAAATCAAGGTT------ATGGGAATAAATTCAGTTCACTCATTGTGAAACGTTTAATTATTCGAATGGATCAACAGAATCATTTGATTATTTCTGCTAATGATTCCAACCAAAATCCGTTTTTTGGGCACAACAATAATTTCTATTCTCAAATGATATCGGCGGGATTTGCAGTCAGTGCGGAAATTCCATTTTCCTTACGATTAGTATCTTACTCACAGGGAGAAGAA---GTAGCAAAATTTCATAATTTACAATCAATTCATTCAATATTTCCTTTTTTAGAGGACAAATTCTCACATTTAAATTATGTGTTAGATGTACTAATACCTCACCCCATCCATCTAGAAATCTTGGTTCAAGCCCTTCGCTACTGGGTAAAAGATGCTTCATCTTTGCATTTATTACGGTTCTCTCTCTACGAGTA---------TTGTAATTTGAACAGTTTTATTACTCCAAAGAAATCTATTTCTATTTTT---------AATCCAAGATTATTCTTGTTCCTATATAATTCTCATGTATGTGAATACGAATCCATTTTCCTTTTTCTCCGTAAGCAGTCTTCTCATTTACGATCAACATCTTCTGGAGTCTTTCTTGAACGAATTAATTTCTATGGAAAAATAGAGTATCTTGTAGAAG------TCTTTTATAATGATTTTCAGAACAACCTATGGTTGTTCAAAGACCCCTTCATACATTTTATTAGGTATAGAGGAAAGGCAATTCTGGCCTCAAAAGATACGCCTCTTCTGCTGAATAAGTGGAAATATTACTTTGTCGATTTATGGCAATATTATTTTTACATGTGG---TCTCAATCAAGA------CGAGTCCGTATAAATCAATTATCTAAATATTCTCTCGACTTTCTGGGCTATCTTTCAAGTGTGCGGTTAAACCCTTCAGTGGTACGGAGTCAAATGCTAGAAAATTCATTTATAATAGA------TAATGCTATAAAGAAGTTGGATACAAGAATTCCAATTATTTCTCTTATTGGATCATTGTCTAAAGCGAAATTTTGTAACACATTAGGGCATCCCATTAGTAAGCCGACGTGGGCCGATTCCTCCGATTCTGATATTATTGACCGATTTGTGCGTATATGTAGAAATCTTTCTCATTATCACAGTGGATCTTCAAAAAAAAAGAGTTTGTATCGAATAAAATATATACTTCGGCTTTCTTGTGTTAAAACTTTGGCTCGTAAACACAAAAGTACTGTACGTGCTTTTTTGAAAAGATTAGGTTCAGAATTTTT-----GGAAGAATTCTTTACG------GAAGAAGAGCATGTTTTTTCTTTGATCTTCCCAAG---AGTTCTTTTTAC---TTCGCGAACGTTATATAGGGGG---CGAATTT-GGTATTTGGATA-TTTTTGTATCAATGCTCTGGTCAATCATGAATGATTGGTTATGAAATAATGTAAATTT------------------------AATTAAAATGGGAATTTTTCCC-----AAATGATGAAGAGATAACAAAAGAA-TTTATTCATTTCTAGTTCT------------A-GTATTA--------AATGTTCAT----GCAGTAAGA--GGATTGG------CCCAGTATTCCAC----TTTTTCGAGTCCTGTTTAGGGAATAAACT-GGTTTTCGATGTATACATAGAGAAAGCCGTGTGCAATGAAAAATGCAAGCACGGTTTGGGGAGGGATTTTTT????????????GGANCATACATATCAATATTCATGGATCATACCTTTTGTGCCACTTCCAATTCCTATTTTAATAGGAATTGGACTCCTATTTTTTCCGACGGCAACAAAAAATCTTCGTCGTATGTGGGCTTTTCCCAATATTTTATTGTTAAGTATAGTTATGATTTTTTCGGTCGATCTGTCTATTCAGCAAATAAATAAAAGTTCTATCTATCAATATGTATGGTCTTGGACCATCAATAATGATTTTTCTTTCGAGTTTGGCTACTTTATTGATTCACTTACCTCTATTATGTCAATATTAATCACTACTGTTGGAATTTTTGTTCTTATTTATAGTGACAATTATATGTCTCATGATCAAGGATATTTGAGATTTTTTGCTTATATGAGTTTATTCAATACTTCAATGTTGGGATTAGTTACTAGTTCGAATTTGATACAAATTTATATTTTTTGGGAATTAGTTGGAATGTGTTCTTATCTATTAATAGGGTTTTGGTTCACACGACCCGCTGCGGCAAACGCCTGTCAAAAAGCATTTGTAACTAATCGGCTAGGCGATTTTGGTTTATTATTAGGAATCTTAGGTTTTTATTGGATAACGGGAAGTTTCGAATTTCAAGATTTGTTCGAAATAGTTAATAACTTGATTTATAATAATGAGGTTCAGTTTTTATTTCTTACTTTATGTGCCTCTTTATTATTTGCTGGCGCAGTTGCTAAATCTGCGCAATTTCCCCTTCATGTATGGTTACCTGATGCCATGGAGGGGCCTACTCCTATTTCGGCTCTTATACATGCTGCCACTATGGTAGCAGCGGGAATTTTTCTTGTAGCCCGCCTTCTTCCTCTTTTCATAGTTATCCCTTACATAATGAATGTAATATCTTTGATAGGTATAATAACAGTATTATTAGGAGCTACTTTAGCTCTTGCTCAAAAAGATATTAAGAGGGGTTTAGCCTATTCTACAATGTCTCAACTGGGTTATATGATGTTAG-------CTCTAGGTATGGGGTCTTATCGAGCCGCTTTATTTCATTTGATTACTCATGCTTATTCGAAGGCATTGTTGTTTTTAGGATCCGGATCCGTTATTCATTCCATGGAAGCTATTGTTGGATATTCTCCAGATAAAAGCCAGAATATGGTTTTTATGGGTGGTTTAAGAAAGCATGTGCCAATTACACAAATTGCTTTTTTAGTGGGTACACTTTCTCTTTGTGGTATTCCACCCCTTGCTTGTTTTTGGTCCAAAGATGAAATTCTTAGTGACAGCTGGGTGTATTCACCAATTTTTGCAATAATAGCTTGGTCCACGGCCGGATTAACAGCATTTTATATGTTTCGGATCTATTTACTTACTTTTGAAGGACATTTAAACACTCATTTTCAAAATTATAGTGGCAAAAAAAGTAGCTCTTTCTATTCAATCAAACTATGGGGTAAAGAAGAGCAAAAAATGATTAACAGAAATTTTCGTTTATCTCCTTTATTAACGATGAATAATAATGA---------------------GAAGCCAT---ATAGAATTGGGGGTAATGTAAAAAAGGGGG-------CTCTTATTACTATTACGACTTTTGGCTACAAGAGGGCTTTGT------CTTATCCTCATGAATCGGATAATACTATGCTATTCCCTATGCTTATATTGGTTCTATTTACTTTTTTTGTTGGAGTCATAGCAATTCCTTTTAATC----AAGAAGGAAT---------TCATTTGGATATATTATCCAAATTATTAACTCCATCTATAAATCTTTTACATCAAAATTCAAATGATTTTGACGATTGGTATCAATTTTTAACAAATGCAACTTTTTCAGTGAGTATAGCTTGTTTCGGAATATTTACAGCATTCCTTTTATATAAGCCTTTTTATTCATCTTTACAAAATTTGAACTTACTAAATTCGTTTTCAAAAAGGGG---------TCCTAAAAGAATTTTGTTGGATAAAATAATATACTTGATATACGATTGGTCATATAATCGGGGTTACATAGATACGTTTTATTCAATATCCTTAACAAAAGGTATACGAGAATTGGCCGAACTAACTCATTTTTTTGATARGCGAGTAATCGATGGAATTCCAAATGGAGTAGCNATTACAAGTTTTTTTGTA???????????????????????????TGTTGGATTCAAAGCTGGTGTTAAAGAGTATAAATTGACTTATTATACTCCTGAATATCAAGTCAAAGATACTGATATCTTGGCAGCCTTCCGAGTAACTCCTCAACCCGGAGTTCCGCCTGAGGAAGCAGGGGCCGCGGTAGCTGCTGAATCTTCTACTGGGACATGGACAACCGTGTGGACCGATGGGCTTACCAGCCTTGATCGTTACAAAGGGCGATGCTACCACATTGAGCCCGTTCCTGGAGAAGAAAATCAATATATATGTTATGTAGCTTACCCTTTAGACCTTTTTGAAGAAGGTTCTGTTACTAACATGTTTACTTCCATTGTAGGTAATGTATTTGGGTTCAAAGCCCTGCGTGCTCTACGTCTAGAGGATCTGCGAATCCCTGTTTCTTATATTAAAACTTTTCAAGGCCCGCCTCACGGCATCCAGGTTGAAAGAGATAAATTGAACAAGTACGGTCGCCCCCTATTAGGATGTACTATTAAACCTAAATTGGGGTTATCCGCTAAGAACTACGGTAGAGCAGTTTATGAATGTCTACGTGGTGGACTTGATTTTACCAAAGATGATGAGAATGTGAACTCCCAACCATTTATGCGTTGGAGAGACCGTTTCTTATTTTGTGCCGAAGCAATTTATAAAGCACAGGCTGAAACAGGTGAAATAAAAGGGCATTACTTGAATGCTACTGCGGGTACATGTGAAGAAATGATTAAAAGGGCCGTATTTGCCAGAGAATTGGGGGTTCCTATCGTAATGCATGACTACTTAACAGGTGGGTTCACCGCAAATACTAGCTTGGCTCATTATTGCCGAGATAATGGTCTACTTCTTCACATCCACCGCGCAATGCACGCAGTTATTGATAGACAGAAGAATCATGGTATGCACTTTCGTGTACTAGCTAAAGCTTTACGTCTGTCTGGTGGAGATCATATTCACGCTGGTACAGTAGTAGGTAAACTTGAAGGAGAAAGGGACATAACTTTGGGCTTTGTTGATTTACTACGTGATGATTTCATTGAAAAAGATCGAAGCCGTGGTATTTATTTCACTCAAGATTGGGTTTCTCTACCAGGTGTTCTGCCCGTAGCTTCGGGGGGTATTCACGTTTGGCATATGCCTGCTTTGACCGAGATCTTTGGAGACGATTCGGTACTCCAATTCGGTGGAGGAACTTTAGGGCACCCTTGGGGAAATGCACCGGGTGCCGTAGCTAATCGAGTAGCTTTAGAAGCATGTGTACAAGCTCGTAATGAGGGACGTGACCTTGCCCGCGAGGGTAATGAAATTATCCGCGCGGCTAGCAAATGGAGTCCTGAACTAGCTGCTGCTTGTGAAGTATGGAAGGAGATCAAATTTGAATTCGAAGCAATGGATACTTTAGAT
>Heritiera_littoralis
----------------------------------------------------------------------------------------------------------------------------------------------------------------------------------------------------------------------------------------------------------------------------------------------------------------------------------------------------------------------------------------------------------------------------------------------------------------------------------------------------------------------------------------------------------------------------------------------------------------------------------------------------------------------------------------------------------------------------------------------------------------------------------------------------------------------------------------------------------------------------------------------------------------------------------------------------------------------------------------------------------------------------------------------------------------------------------------------------------------------------------------------------------------------------------------------------------------------------------------------------------------------------------------------------------------------------------------------------------------------------------------------------------------------------------------------------------------------------------------------------------------------------------------------------TCGTAGTGA-CCTGCGGAAGGATCATTGTCGAAA-?CCTGCCCA-GCAGAACGACCCGCGAACGAGTT-ATCAACACACCC-GGAGGGGGCCGGGACGCCGCCGTGCGCCCGAC---------CCCCTCCGAGCCGGGGCGAGCCAGACGGTCGCTCCTC--TCCGCCCCCGAGGCGGACGGGACGCCCGCTCTC----CTCGCCCACGGCGCAACAACGACC-------------CCCCGGCGCGAATC--GCGCCAAGGAAACGCAAAGAA----AAAGGGCGCGTCGC--------CCG-TCGCCGCCCCGTCCGTGGTGCGCGCGCGCACGGCCTCGCG-TCCCCTTTCCTGTGAA-ATCTAAAACGACTCTCGGCAACGGATATCTCGGCTCTCGCATCGATGAAGAACGTAGCGAAATGCGATACTTGGTGTGAATTGCAGAATCCCGTGAACCATCGAGTCTTTGAACGCAAGTTGCGCCCCAAGCCGTTAGGCCGAGGGCACGCCTGCCTGGGTGTCACGCA--TCGTCGCCCCCCAACGACCCC---CCGCCCTCTAGGGCTCGGGGCCAAGG----GGGACGGAAAATGGCCTCCCGTGCGCCCACCGCTCGCGGTTGGCCCAAA-TGCGAGTCCTCGGCGA--CGGCATCGCCGCGACGATCGGTGGT--AACGCCTGCTCGGC-TTCCC--------TCGTCGCGAGCGC-------------CCGTCGTCCGACCCCCTTT-----G-ACCC----------TGAGCGCGTCGCCCGTGCGA--CGCTCGCGCCGCGACCCCAGGTCAG-GCGGGATGCCCAGGCTTTTAAGTGCGACTAGCATCTTTTACACATTTGTATGAAAAAAGGGATTCGTTCATACCATCGGTAGAGTTTGTAAGACCACGACTGATCCTGAAAGGAGTGGATGGAAAAAAGAGCATGTCGTATCAATGGAGAATTCTAAGAATCCATTTTTTT--------------CCGGATCAGTCC---AAAAAAAAGAAAAAAGCGTCTTTGAATTTTTATTTTTGGTGCGGAAC-----AAAAAAATTAATTGAATTCAAAGTTGGGTCGAGTGAATAAATGGATAGAGTTCTACGGACCCAATTATAGG-----------GAAACA-----AAAAGTAACGAGCTTCTGTTCTCA-------ATTTGAATGATTACCCGATCTAATTAAACGTTAAAAAGAAATTAGTACCTAAGGTGGTAAAGGTTTTTCTCCTGAGTAAATTATCGATTTTT----------TTATGAGTCCTAATTATTAGTTATT-----CCCTTTATGGGTTAGACATGA--------------ATGTGTAGAAGAAGCAGTATATTGATAAAGAAAAGATC--------------TTTTTTTTTCCAAAATCAAAAGAGCGATTCGGTTGAAAAAAT-AAAGGATTTCTAAGCATCT-----TCTTATCCTA-----TA-CGAACATAACATAA-----AAGATAGGA-------TAGAGAGAATCCGTAGATAGGATAGAGAG------------AAGTTGCTGAATC-GCG-GTCTCCGAGGT----ATCTATTCTTTTCTT-ACTAT-AATACCTTGTTTTGACTGTATCGCGCTATGTATCATTTGATAACCGAATAGATCCCCT------ATCTTTGGTTCAAATCGAA-TTTGAAATGGAGGAGTTTCAAGTATATTTAGAACTAAATAGATCTCGCCGACATGATTTCCTATACCCACTTTTTTTTCGGGAGTATATTTATGCACTTGCTCATGATCATGCTTTCAATAAATCGATGATTTTTTT---GGAAAATCAGGGTT------ATGGTAATAAATTTAGTTCACTAATTGTGAAACGTTTAATTATTCGAATGGATCAACAGAATCATTTAATTATTTCTGCTAATGATTCCAACCAAAATCCATTTTTTGGTCACAACAATAATTTCTATTCTCAAATGATATCGGCGGGATTTGCAGTCATTGTGGAAATTCCATTTTCCTTACGATTAGTATCTTACTCACAAGGGGAAGAA---GTCGCAAAATCTCATAATTTACAATCAATTCATTCAATATTTCCTTTTTTAGAGGACAAATTCTCACATTTAAATTATGTGGTAGATGTACTAATACCTTACCCCATCCATCTAGAAATCTTGGTTCAAGCCCTTCGCTACTGGGTAAAAGATGCTTCTTCTTTGCATTTATTACGTTTCTCTCTCTACGAGTA---------TTGTAATTTGAAGAGTTTTCTTACTCCAAAGAAATCTTTTTCGATTTTT---------AATCCAAGATTATTCTTGTTCCTATATAATTTTCATGTATGTGAATACGAATCCATTTTCCTTTTTCTCCGTAACCAATCTTCTCATTTACGATCAACATATTCTGGAGTCTTTCTTGAACGCATTTATTTCTATAGAAAAATAGAGTATCTTGTAGAAG------TCTTTTATAATGATTTTCAGAACAACCTATGGTTGTTCAAAGACCCTTTCATACATTTGATTAGGTATCAAGGAAAGGCAATTCTGGCCTCAAAAGATACGTCTCTTCTGATGAATAAGTGGAAATATTACTTTGTCGATTTATGGCAATATTATTTTTACATGTGG---TCTCAATCAGGA------AGAGTCCGTATAAATCAATTATCTAAATATTCTCTCGACTTTCTGGGCTATCTTTCAAGTGTGCGATTAAATCCTTCAGTGGTACGGAGTCAAATGCTAGAAAATTCATTTATAATAGA------TAATGCTATGAAGAAGTTGGATACAAGAATTCCAATTATTTCTCTCATTGGATCATTGTCTAAAGCGAAATTTTGTAACACATTAGGGCATCCCATTAGTAAGCCGACGTGGGCCGATTCCTCCGATTCTGATATTATTGACCGATTTGTGCGTATATGCAGAAATCTTTCTCATTATCACAGTGGATCTTCAAAAAAAAAGAGTTTGTATCGAATAAAATATATACTTCGGCTTTCTTGTGTTAAAACTTTGGCTCGTAAACACAAAAGTACTGTACGTGCTTTTTTGAAAAGATTAGGTTCGAAATTTTT-----GGAAGAATTCTTTACG------GAAGAAGAACATGCTTTTTCTTTGATCTTCCCAAG---AGTTTTTTTTAC---TTCGCGAAAGTTATATGGGGGA---CGAATTT-GGTATTTGGATA-TTTTTGTATCAATGCTCTGGTCAATCATGAATGATTGGTTATGAAATCATGTAAATTCAATTCAAA------------------TTCAAATGGGAATTTTTCCT-----AAATGATGAAGAGATAACAAAAGAA-TTTATTCATTTCTAGTATT------------AAATGTTC--------ATGCAGTA-----AGAATAAGAGGGGATTGG------CCGAGTATTCCTATCCACTTTTCGAGTCCTGTTTAGGGAATAAACTGGGTTTTAGATGTATACATAGAGAAAGCCGTGTGCAATGAAAAATGCAAGCACGGTTTGGGGAGGGATTTTTT----------ATGGAGCATGCATATCAATATTCATGGATCATACCTTTTCTGCCACTTCCCATTCCTATTTTAATAGGAACGGGACTCCTACTTTTTCCGACGGCAACAAAAAATCTTCGTCGTATGTGGGCTTTTCCCAATATTTTATTGTTAAGTATAGTTATGATTTTTTCGGTCGATCTGTCTATTCAGCAAATAAATARAAKTTCTATCTATCAATCGGTATGGTCGTGGACCATCACTAATGATTTTTCTTTCGAGTTTGGCTACCTTATTGATTCACTTACCTCTATTCTGTCAATATTAATCACTACTGTTGGAATTTTTGTTCTTATTTATAGTGACAATTATATGTCTCATGATCAAGGATATTTGAGATTTTTTGCTTATATGAGTTTGTTCAATACTTCAATGTTGGGATTAGTTACTAGTTCGAATTTGATACAAATTTATATTTTTTGGGAATTAGTTGGAATGTGTTCTTATCTATTAATAGGGTTTTGGTTCACACGACCCGCTGCGGCAAACGCTTGTCAAAAAGCGTTTGTAACTAATCGGATAGGCGATTTTGGTTTATTATTAGGAATCTTAGGTTTTTATTGGATAACGGGAAGTTTCGAATTTCAAGATTTGTTCGAACTATTTAATAACTTGATTTATCATAAGGAGGCTCATTTTTTATTTGTTACTTTATGTGCCTCTTTATTATTTGCCGGCGCAGTTGCTAAATCTGCGCAATTTCCCCTTCATGTATGGTTACCTGATGCCATGGAGGGGCCTACTCCTATTTCGGCTCTTATACATGCTGCCACTATGGTAGCAGCGGGAATTTTTCTTGTAGCCCGCCTTCTTCCTCTTTTCATAGTTCTACCTTACATAATGAATCTAATATCTTTGATAGGTATAATAACGGTATTATTAGGGGCTACTTTAGCTCTTGCTCAAAAAGATATTAAGAGGGGTTTAGCCTATTCCACAATGTCCCAACTGGGTTATATGATGTTAG-------CTCTAGGTATGGGGTCTTATCGAGCCGCTTTATTTCATTTGATTACTCATGCTTATTCGAAGGCATTGTTGTTTTTAGGATCCGGATCAATTATTCATTCCATGGAAGCTATTGTTGGATATTCTCCGGATAAAAGCCAGAATATGGTTTTTATGGGCGGTTTAAGAAAGCATGTGCCAATTACACAAATTGCTTTTTTAGTGGGTACACTTTCTCTTTGTGGTATTCCACCCCTTGCTTGTTTTTGGTCCAAAGATGAAATTCTTAGTGACAGTTGGTTGTATTCACCGATTTTTTCAATAATAGCTTGGTCCACCGCCGGATTAACAGCATTTTATATGTTTCGGATCTATTTACTTACTTTTGAAGGACATTTAAACATTCATTTTCAAAATTATAGTGGCAAAAAAAGTAGCTCGTTTTATTCAATAAAACTATGGGGTAAAGAAGAGCAAAAAATGATTAACAGAAATTGTCGTTTATCTCCTTTATTAACAATAAATAATAACGA---------------------GAAGCCAT---ATAGAATTGGTGGTAATGTAAAAAAAGGGG-------TTCTTATTACTATTACGAATTTTAGCTACAATAAGGCTTCTT------CTTATCCTCAAGAATCGGATAATACTATGCTATTTCCTATGCTTATATTGGTTCTATTTACTTTATTTGTTGGAGCCATAGCAATTCCTTTTAATC----AAGAAGGAAT---------ACATTTGAATATATTATCCAAATTATTAACTCCATCTATAAATCTTTTACATCAAAATTCAAATGATTTTGAGG------ATCCATTTTTAACAAATGCAACTTTTTCAGTGAGTATAGCTTCTTTCGGAATATTTACAGCATTCCTTTTATATAAGCCTTTTTATTCATCTTTACAAAATTTGAACTTACTAAATTCGTTTGCGAAAAGGGG---------TCCTAAAAGAATTTTCTTGGAGAAAATAATCTATTTGATATACGATTGGTCATATAATCGTGGTTACATAGATACGTTTTATTCAATATCCTTAACAAAAGGTATAAGAGGATTGGCCGAACTAACTAATTTTTTTGATAGGCGAGTAATCGATGGAATTACAAATGGAGTAGGCATTACAAGTTTTTTTGTAGGAGAAGGTATCAAATAT----------------------------------------AAATTGACTTATTATACTCCTGAATATGAAGTCAAAGATACTGATATCTTGGCAGCCTTCCGAGTAACTCCTCAACCCGGAGTTCCGCCTGAGGAAGCAGGGGCCGCGGTAGCTGCTGAATCTTCTACTGGTACATGGACAACCGTGTGGACCGATGGGCTTACCAGCCTTGATCGTTACAAAGGGCGATGCTACCACATTGAGCCCGTTGCTGGAGAAGAAAATCAATATATATGTTATGTAGCTTACCCCTTAGACCTTTTTGAAGAAGGTTCTGTTACTAACATGTTTACTTCCATTGTGGGTAATGTATTTGGGTTCAAAGCCCTGCGCGCTCTACGTCTAGAGGATCTGCGAATCCCTACTTCTTATACTAAAACTTTCCAAGGCCCGCCTCATGGCATCCAGGTTGAAAGAGATAAATTGAACAAGTACGGTCGCCCCCTATTAGGATGTACTATTAAACCTAAATTGGGGTTATCCGCTAAGAACTACGGTAGAGCAGTTTATGAATGTCTACGTGGTGGACTTGATTTTACCAAAGATGATGAGAATGTGAACTCCCAACCATTTATGCGCTGGAGAGACCGTTTCGTATTTTGTGCCGAAGCAATTTATAAAGCACAGGCTGAAACAGGTGAAATCAAAGGGCATTACTTGAATGCTACTGCGGGTACATGTGAAGAAATGATGAAAAGGGCCGTATTTGCCAGAGAATTGGGAGTTCCTATCATAATGCATGACTACTTAACGGGTGGGTTCACTGCAAATACTAGCTTGGCTCATTATTGCCGAGATAATGGTCTACTTCTTCACATCCATCGCGCAATGCACGCAGTTATTGATAGACAGAAGAATCATGGTATGCACTTTCGTGTACTAGCTAAAGCTTTACGTCTGTCTGGTGGAGATCATATTCACGCTGGTACAGTAGTAGGTAAACTTGAAGGAGAAAGGGACATCACTTTGGGCTTTGTTGATTTACTACGTGATGATTTTATTGAAAAAGATCGAAGCCGTGGTATTTATTTCACTCAAGATTGGGTTTCTCTACCAGGTGTTCTGCCCGTAGCTTCGGGGGGTATTCACGTTTGGCATATGCCTGCTTTGACCGAGATCTTTGGAGATGATTCCGTACTACAATTCGGTGGAGGAACTTTAGGACACCCTTGGGGAAATGCACCGGGTGCCGTAGCTAATCGAGTAGCTTTAGAAGCATGTGTACAAGCTCGTAATGAGGGACGTGACCTTGCCCGCGAGGGTAATGAAATTATCCGCGAGGCTAGCAAATGGAGTCCTGAACTAGCTGCTGCTTGTGAAGTATGGAAGGAGATCAAATTTGAATTCGGAGCAATGGATACTTTA---
>Hoheria_angustifolia
--------------------------------------------------------------------------------------------------------------------------------------------------------------------------------------------------------------------------------------------------------------------------------------------------------------------------------------------------------------------------------------------------------------------------------------------------------------------------------------------------------------------------------------------------------------------------------------------------------------------------------------------------------------------------------------------------------------------------------------------------------------------------------------------------------------------------------------------------------------------------------------------------------------------------------------------------------------------------------------------------------------------------------------------------------------------------------------------------------------------------------------------------------------------------------------------------------------------------------------------------------------------------------------------------------------------------------------------------------------------------------------------------------------------------------------------------------------------------------------------------------------------------------------------------------------------------------TCGAAA-?CCTGCCTA-GCAGAACGACCCGCGAACGTGTTATCAAACAACTCCACGAGGGGAGGCGGACGCAATCATGCCCCAAAT---------CCCCTCGACGCCTTGGTGAGCCTGGCTTGGCCTCACC-----CTCCCTCGGGCGGGCGAGATGCCAGGTCTTG---CCACTCCAAGGCAAAACGAACAAC-------------CCCCGGCGCGAATC--GCGCCAAGGAAC--AAGAAATGAAAGAAGGGCACGTTCG--------CTG-TCGCCGTCCCGTACGCGGTGTACGTGCAGCAGTGGCGCTGCTACTCTTGTCGTGAAA-ATACAAAACGACTCTCGGCAACGGATATCTCGGCTCTCGCATCGATGAAGAACGTAGCGAAATGCGATACTTGGTGTGAATTGCAGAATCCCGTGAACCATCGAGTCTTTGAACGCAAGTTGCGCCCCAAGCCGTTAGGCCGAGGGCACGTCTGCCTGGGTGTCACGCA--TCGTCGCCCCCATCAAACCCC----GAGCCACGGGCTACGGGGTGGAGTG----TGGGCGGAAATTGGCTTCCCGTGCGCTCACCGCTCGCGGTTGGCATAAA-ATCGAGTCATCGGCGA--TAA-AGTGCCGCGACAATCGGTGGG--AATGCTG--TCAGCTGCCTCGTTCGAA-GTCGTGTGCGC---------------TCGTCGATTTGGACCCTTT------GACCC----------TTATTGCACCGCAATGTCGG--TGATCGCATCG----------------------------------------------------------------TTGAAGAAAGGGATTCGTTCATACCATCGGTAGAGTTTGTAAGACCACGACTGATCCTGAAAGGAGTGGATGGAAAAAAGAGCATGTCGTATCAATGGAGAATTCTAAGAATCCATTTTT----------------CCGGATCCGTCC------AAAAAAAAAAAAGAGTCTTTGCATTTTTGGTGCGA-------------CAAAAAAATGAATTGAATTCAAAGTTGGGTCGAGTGAATAAATGGATAGAGCTCTATGGCCCCAATTATAGG-----------GAAACA-----AAAAGTAACGAGCTTCTGTTCTCAA-------TTTGAATGATTACCCGATCTAATTAAACGTTAAAAATAAATTAGTGCCTGCTGTGGTAAAGGTTTTTCTCATGAGTAAATTATCGATTTTTT---------TTATGAGTCCTAATTATTAGTTATT-----CCCTTTATGGGTTAGACATGA--------------ATGTGTAGAAGAAGCAGTATATTGATAAAGAAAAGATAT------------ATATATTTTTCCAAAATCAAAAGAGCGATTGGGTTGAAAAAATAAAAGGGTTTCTAATCGTCT-----TCTTATCCTA-----TAACAA-CATAAATCAA-----T-AGATGGC------------------AAAAGATAG--------------------TCCGTTGATGAATCTACCTGTCCCCGAGGT----ATCTATTCTTTTCTT-------AATACCTTGTTTTGACTGTATCGCACTATGTATCATTTAATAACCGAATAGATCCCCT------ATCTTTGGTTCAAATCGAA-TTTGAAATGGAGGAATTTCAAGTATATTTAGAACTAAATAGATCTCGCCGACATCATTTCCTATACCCACTTATTTTTCGGGAGTATATTTATGCACTTGCTCATGATCATGGTTTAAATAAATCGATGCTTTTTTT---GGAAAATCAGGGTT------ATGGTAATAAATTCA-----------------------------------------------------------------------------------------------------------------------------------------------------------------------------------------------------------------------------------------------------------------------------------------------------------------------------------------------------------------------------------------------------------------------------------------------------------------------------------------------------------------------------------------------------------------------------------------------------------------------------------------------------------------------------------------------------------------------------------------------------------------------------------------------------------------------------------------------------------------------------------------------------------------------------------------------------------------------------------------------------------------------------------------------------------------------------------------------------------------------------------------------------------------------------------------------------------------------------------------------------------------------------------------------------------------------------------------------------------------------------------------------------------------------------------------------------------------------------------------------------------------------------------------------------------------------------------------------------------------------------------------------------------------------------------------------------------------------------------------------------------------------------------------------------------------------------------------------------------------------GACTCCTACTTTTTCCGACGGCAACAAAAAATCTTCCTCGTATGTGGGCTTTTCCCAATATTTTATTATTAAGTATAGTTATGCTTTTTTCGGTCGATCTGTCTATTCAGCAAATAAATGGAAGTTCTATCTATCAATATGTATGGTCTTGGACCATCAATAATGATTTTTCTTTCGAGTTTGGCTACTTTATTGATTCACTTACCTCTATTATGTCAATATTAATCACTACTGTTGGAATTTTTGTTCTTATTTATAGTGACAATTATATGTCTCATGATCAAGGATATTTGAGATTTTTTGCTTATATGAGTTTGTTCAATACTTCAATGTTGGGATTAGTTACTAGTTCGAATTTGATACAAATTTATATTTTTTGGGAATTAGTTGGAATGTGTTCTTATCTATTAATAGGGTTTTGGTTCACACGACCCGCTGCGGCAAACGCTTGTCAAAAAGCGTTTGTAACTAATCGGATAGGTGATTTTGGTTTATTATTAGGAATCTTAGGTTTTTATTGGATAACGGGAAGTTTCGAATTTCAAGATTTGTTCGAAATATTTAATAACTTGATTTATAATAATGAGGTTCCTTTTTTATTTGTTACTTTATGTGCCTGTTTATTATTTGCCGGCGCAGTTGCTAAATCTGCGCAATTTCCTCTTCATGTATGGTTACCTGATGCCATGGAGGGGCCTACTCCTATTTCGGCTCTTATACATGCTGCCACTATGGTAGCAGCGGGAATTTTTCTTGTAGCCCGCCTTCTTCCTCTTTTCATAGTTATACCTTACATAATGAATCTAATATCTTTGATAGGTATAATAACGATATTATTAGGGGCTACTTTAGCTCTTGCTCAAAAAGATATTAAGAGGGGTTTAGCCTATTCTACAATGTCCCAACTGGGTTATATGATGTTAG-------CTCTAGGTATGGGGTCTTATCGAGCTGCTTTATTTCATTTGATTACTCATGCTTATTCGAAAGCATTGTTGTTTTTAGGATCCGGATCAATTATTCATTCCATGGAAGCTATTGTTGGCTATTCTCCAGAAAAAAGCCAGAATATGGTTTTTATGGGCGGTTTAAGAAAGCATGTGCCCATTACACAAATTGCTTTTTTAGTAGGTACGCTTTCTCTTTGTGGTATTCCACCCCTTGCTTGTTTTTGGTCCAAAGATGAAATTCTTAGTGACAGTTGGTTGTATTCACCGATTTTTGCAATAATAGCTTGGTCGACCGCCGGATTAACCGCAT---------------------------------------------------------------------------------------------------------------------------------------------------------------------------------------------------------------------------------------------------------------------------------------------------------------------------------------------------------------------------------------------------------------------------------------------------------------------------------------------------------------------------------------------------------------------------------------------------------------------------------------------------------------------------------------------------------------------------------------------------------------------------------------------------------------------------------------------------------------------------------------------------------GTGTTAAAGAGTATAAATTGACTTATTATACTCCTGAATATGAAGTCAAAGATACTGATATCTTGGCAGCCTTCCGAGTAACTCCTCAACCCGGAGTTCCGCCTGAGGAAGCGGGGGCCGCGGTAGCTGCTGAATCTTCTACTGGTACATGGACAACCGTGTGGACCGATGGGCTTACCAGCCTTGATCGTTACAAAGGGCGATGCTACCACATTGAGCCCGTTGCTGGAGAAGAAGAGCAATATATATGTTATGTAGCTTACCCCTTAGACCTTTTTGAAGAAGGTTCTGTTACTAACATGTTTACTTCCATTGTGGGTAATGTATTTGGGTTCAAAGCCCTGCGCGCTCTACGTCTAGAGGATCTGCGAATCCCTACTGCTTATGTTAAAACTTTCCAAGGCCCGCCTCATGGCATCCAGGTTGAAAGAGATAAATTGAACAAGTATGGTCGCCCCCTATTAGGATGTACTATTAAACCGAAATTGGGGTTATCCGCTAAGAACTACGGTAGAGCAGTTTATGAATGTCTACGTGGTGGACTTGATTTTACCAAAGATGATGAGAATGTGAACTCCCAACCATTTATGCGCTGGAGAGATCGTTTCTTATTTTGTGCCGAAGCACTTTATAAAGCACAGGCTGAAACAGGTGAAATCAAAGGGCATTACTTGAATGCTACTGCGGGTACATGTGAAGAAATGATGAAAAGGGCCATATTTGCCAGAGAATTGGGAGTTCCTATCGTAATGCATGACTACTTAACAGGTGGATTCACTGCAAATACTACCTTGGCTCATTATTGCCGAGATAATGGTCTACTTCTTCACATCCATCGCGCAATGCACGCAGTTATTGATAGACAGAAGAATCATGGTATGCACTTTCGTGTACTAGCTAAAGCTTTACGTATGTCTGGTGGAGATCATATTCACTCTGGTACAGTAGTAGGTAAACTTGAAGGAGAAAGGGACATAACTTTGGGCTTTGTTGATTTACTACGTGATGATTTTATTGAAAAAGATCGAAGCCGTGGTATTTATTTCACTCAAGATTGGGTTTCTATGCCAGGTGTTCTGCCCGTAGCTTCGGGGGGTATTCACGTTTGGCATATGCCTGCTTTGACCGAGATCTTTGGAGATGATTCCGTACTACAATTCGGTGGAGGAACTATAGGACACCCTTGGGGGAATGCACCGGGTGCCGTAGCTAATCGAGTAGCTTTAGAAGCATGTGTAAAAGCTCGTAATGAGGGACGTGACCTTGCCCGCGAGGGTAATGAAATTATCCGCGAGGCTAGCAAA------------------------------------------------------------------------------
>Malva_canariensis
----------GTTCTGGAGTTTCCACGCTTGACAAANGAAATCTGGGACGTATTTCTCAAATCATCGGTCCAGTACTGGATGTAGCCTTTCCCCCGGGCAAGATGCCTAATATTTACAACGCTTTAATAGTTAAGGGTCGAGATACCGCTGGTCAACAAATTAATGTAACTTGTGAGGTACAGCAATTATTAGGAAATAATCGAGTTAGAGCTGTAGCTATGAGCGCTACAGATGGTCTAACGAGAGGAATGGAAGTGATTGACACGGGAGCTCCTCTAAGTGTTCCAGTCGGCGGAGCGACCCTAGGACGAATTTTYAACGTGCTTGGGGAGCCTGTTGATAATTTAGGTCCTGTAGATACTCGCACAACATCCCCTATTCATAAATCTGCGCCCGCTTTCATACAATTAGATACAAAATTATCTATTTTTGAAACAGGAATTAAAGTAGTCGATCTTTTAGCTCCTTATCGTCGTGGAGGAAAAATCGGACTATTTGGGGGGGCTGGGGTAGGTAAAACAGTACTCATTATGGAATTGATCAACAACATTGCCAAAGCTCATGGGGGTGTATCCGTATTTGGCGGAGTAGGTGAACGGACTCGTGAAGGAAATGATCTTTACATGGAAATGAAAGAATCTGGAGTAATTAATGAAGAAAATCTTGGGGAATCAAAAGTGGCTYTAGTCTACGGTCAGATGAATGAACCGCCAGGAGCTCGTATGAGAGTTGGGTTGACTGCCCTAACTATGGCGGAATATTTCCGAGATGTTAATGAACAAGACGTACTTCTATTTATAGACAATATCTTCCGTTTTGTCCAAGCGGGATCTGAAGTATCTGCCTTATTGGGTAGAATGCCTTCCGCTGTGGGTTATCAACCCACCCTTAGTACCGAAATGGGTACTTTACAAGAAAGAATTACTTCTACCAAGGAGGGATCCATAACTTCTATTCAAGCAGTTTATGTACCTGCGGATGATTTGACCGACCCTGCCCCTGCCACAACATTTGCGCATTTAGATGCTACTACCGTACTATCAAGAGGATTAGCTGCCAAAGGTATTTATCCAGCGGTAGATCCTTTAGACTCAACGTCAACTATGCTCCAACCTCGAATCGTTGGTGAGGAACATTATGAAACTGCCCAAAGGGTTAAGCAAACCTTACAGCGTTACAAAGAACTTCAGGACATTATAGCTATCCTTGGGTTGGACGAATTGTCCGAAGAGGATCGCTTAACCGTAGCAAGAGCGCGAAAAATTGAGCGTTTCTTATCACAACCCTTCTTCGTAGCAGAAGTATTTACTGGTTCCCCTGGGAAATATGTTGGCCTAGCAGAAACAATTAGAGGATTTAAATTGATCCTTTCCGGAGAATTAGACGGTCTTCTTGAACAGGCCTTTTATTTGGTAGGTAACATCGATGAAGCTACTGCGAAGGGTACGAACTTAGAAATGGAGAGCAAATTG-----????--------------------------------------TCGAAA-?CCTGCCCA-GCAGAACGACCCGCGAACGTGATATCAAACAACCGATCGAGGGGGCGAGGATGCATCCTTGCCCCGAAC---------CCCCTCGACGCCTCGGCGTGCCCAGCCTCGCCGCATC-----CGCCCTCGGGCGGGTG---CGACGGGCTTCGTC-ACGCTCCGAGGCAAAACGAACAAC-------------CCCCGGCGCGAACC--GCGTCAAGGAAT--AAAAAATGAAAAGAGTGCGTGT--------------------------TTCGTTGT---CGTCCGGCAGCGAGGACGTCGCTCTCGTCGTGAAA-AT-AAAAACGACTCTCGGCAACGGATATCTCGGCTCTCGCATCGATGAAGAACGTAGCGAAATGCGATACTTGGTGTGAATTGCAGAATCCCGTGAACCATCGAGTCTTTGAACGCAAGTTGCGCCCCAAGCCTTTAGGCCGAGGGCACGTCTGCCTGGGTGTCACGCA--TCGTCGCCCCCGTCAAACCCC----GAGCCCTCGGGCCGGGATCGACGCG----CGGGCGGAAATTGGCCTCCCGTGCGCTCACCGCTCGCGGTTGGTCTAAA-TTCGAGTCCTCGGCGA--TGA-AGCGCCGCGACGATCGGTGGG--AATGCCT--TTGGCTGCCTCGTTCGGA-GTCGCGCGCGC---------------TCGTCGATCGGGACGCTTT------GACCCT---------TTTAGGCATCGCGACGTCGA--TGCTCGCATCG---------------------------GGCTTTTAAGTGCGACTAGCATCTTTTACACATTTGTATGAAGAAAGGGATTCGTTCATACCATCGGTAGAGTTTGTAAGACCACGACTGATCCTGAAAGGAGTGGATGGAAAAAAGAGCATGTCG-ATCATTGGAGAATTCTAAGAATCCATTTTTTT--------------CCGGATCCGTCC----------AAAAAAAATCGTCTT--AATTTTTGGTGCGGAAC----------AAAAAAAATGAATTGAATTCAAAATTGGGTCGAGTGAATAAATGGATAGAGCTCTACGGCCCAAATTATAGG-----------GAAACA-----AAAAGTAACGAGCTTCTGTTCTCA-------ATT-----GATTACCCGATCTAATTAAACGTTAAAAATAAATTAGTGCCTGATGTGGTAAAGGTTTTTCTCATGAGTAAATTATCGATTTTT------------------CCTAATTATTAGTTATT-----CCCTTTATGGGTTAGACATGA-------A-------TGTGTAGAAGAAGCAGTATATTGATAAAGAAAAAATAG-------AATATATATATTTTTCCAAAATCAAAAGAGCGATTGGGTTGAAA-------AAGGTTTCTAACCGTCT-----TCTTATCCTA-----TAACGAACATAAATCAA-----TTAGATGGCAA------------------AAGATAGGATAGAG-------------TCCGTTGATGAATCTACCTGTCTCCGAGGT----ATCTGTTCTTTTCTT-ACTAA-AATACCTTGTTTTGACTGTATCGCACTATGTATCATTTAATAACCGAATAGATCCCCT------ATCTTTGGTTCAAATCGAA-TTTGAAATGGAGGAAGTTCAAGTATATTTAGAACTAAATAGATCTCGCCGACATGATTTCCTATACCCACTTATTTTTCGGGAGTATATTTATGCACTTGCTCATGATCATGGTTTAAATAAATCGATGATTTTTTT---TGAAAATCGGGATT------ATCGTAATAAATTCAGTTCACTAATTGTGAAACGCTTAATTATTCGAATGGATCAACAGAATCATTTGAGTATTTCTGCTAATGATTCTAACCAAAATCCATTTTTTGGGCACAACAATAATTTGTATTCTCAAATGATATCGGCGGGATTTGGAGTCATTGTGGAAATTCCATTTTCCTTACGATTAGTATCTTACTCACAAGGGGAAGAA---GTCGCAAAATCTCATAATTTACAATCAATTCATTCAATATTTCCTTTTTTCGAGGACAAATTCTCGCATTTAAATTATGTGTTAGAGGTACTAATACCTCATCCCATCCATCTAGAAATCTTAGTTCAAGCCCTTCGCTACTGGGTAAAAGATGCTTCTTCTTTGCATTTATTACGGTTCTCTCTCTACGAGTA---------TTGTAATTCGAAGAGTTTTATTACTCCAAAGAAATCTATTTCGATTTTT---------AATCCAAGATTATTCTTGTTCCTATATAATTCTCATGCATGTGAATACGAGTCCATTTTCCTTTTTCTCCGTAATCAATCTTCTCATTTACGATCAACATCTTCTGGAGTTTTTCTTGAACGAATTCATTTCTATGGAAAAATAGAGTATCTTGTAGAAG------TCTTTTATAATGATTTTCAGACCAACCTATGGTTGTTCAAAGACCCTTTGATCCATTTTATTAGGTATCAAGGAAAGTCAATTTTGGCCTCAAAAGATACGTCTCTTCTGATGAATAAGTGGAAATATTACTTTGTCGATTTATGGCAATATTATTTTTACATGTGG---ACTCAATCAGGA------AGAGTCCGTATAAATCAATTATCTAAATATTCTCTCGACTTTCTGGGCTATCTTTCAAGTGTGCGATTAAATCCTTCAGTGGTACGGAGTCAAATGCTAGAAAATTCATTTATAATAGA------TAATCCTATGAAGACGTTGGATACAAGAATTCCAATTATTTCTCTTATTGGCTCATTGTCTAAGGCAAAATTTTGTAACACATTAGGGCATCCCATTACTAAGCCGACGTGGGCGGATTCCTCCGATTCTGATATTATTGACCGATTTGTGCGTATATGCAGAAATCTTTCTCATTATCACAGTGGATCTTCAAAAAAAAAGAGTTTGTATCGAATAAAATATATACTTCGGTTTTCTTGTGTTAAAACTTTGGCCCGTAAACACAAAAGTACTGTACGTGCTTTTTTGAAAAGATTAGGTTCGGAATTTTT-----GGAAGAATTCTTTACGGAAACGGAAGAAGACCATGTTTTTTCTTTGATCTTTCCAAA---AGGTTTTTTTAC---TTTGCGAAAGTTCTATCGGGGA---CGAATTT-GGTATTTGGATATTATTTGTATCAATGCTCTGGTCAATCATGACTGATTGGTTATGAAATTCTGTAAATTTT--------------ATTAAAATAATAAAATCAAAATGATAATCCG-----AAATGATGAAGAGATAACAAACGAA-TTT----ATTTCTAGTATT------------AAATGTTC--------ATGCAGTA-----AGAATAAGAGGGGATTGG------CCGAGTATTCCAC--TTTTTTTCGAGTCCTGTTTAGGGAATAAACAGGGTTTTAGATGTATACATAGAGAAAGCCGTGTGCAATGAAAAATGCAAGCACGGTTTGGGGAGGGATTTTTT----------------------------------------------------------------------------------------------------------------------------------------------------------AGTATAGTTATGATTTTTTCGGTCGATCTGTCTATTCAGCAAATAAATGGAAGTTCTATCTATCAATATGTATGGTCTTGGACCATCAATAATGATTTTTCTTTCGAGTTTGGCTACTTTATTGATTCACTTACCTCTATTATGTCAATATTAATCACTACTGTTGGAATTTTTGTTCTTATTTATAGTGACAATTATATGTCTCATGATCAAGGATATTTGAGATTTTTTGCTTATATGAGTTTGTTCAATACTTCAATGTTGGGATTAGTTACTAGTTCGAATTTGATACAAATTTATATTTTTTGGGAATTAGTTGGAATGTGTTCTTATCTATTAATAGGGTTTTGGTTCACACGACCCGCTGCGGCAAACGCTTGTCAAAAAGCGTTTGTAACTAATCGGATAGGCGATTTTGGTTTATTATTAGGAATCCTAGGTTTTTATTGGATAACGGGCAGTTTCGAATTTCAAGATTTGTTCGAAATATTTAATAACTTGATTTATAATAATGAGGTTCCTTTTTTATTTGTTACTTTATGTGCCTCTTTATTATTTGCCGGTGCAGTTGCTAAATCTGCGCAATTTCCTCTTCATGTATGGTTACCTGATGCCATGGAGGGGCCTACTCCTATTTCGGCTCTTATACATGCTGCCACTATGGTAGCAGCGGGAATTTTTCTTGTCGCCCGCCTTCTTCCTCTTTTCATAGTTATACCTTACATAATGAATCTAATATCTTTGATAGGTATAATAACGGTATTATTAGGGGCTACTTTAGCCCTTGCTCAAAAAGATATTAAGAGGGGTTTAGCCTATTCTACAATGTCCCAACTGGGCTATATGATGTTAG-------CTCTAGGTATGGGGTCTTATCGAGCCGCTTTATTTCATTTGATTACTCATGCTTATTCGAAAGCATTGTTGTTTTTAGGATCTGGATCAATTATTCATTCCATGGAAGCTATTGTTGGATATTCTCCAGAGAAAAGCCAGAATATGGTTTTTATGGGCGGTTTAAGAAAGCATGTGCCCGTTACACAAATTGCTTTTTTAGTAGGTACGCTTTCTCTTTGTGGTATTCCACCCCTTGCTTGTTTTTGGTCCAAAGATGAAATTCTTAGTGACAGTTGGTTGTATTCACCTATTTTTGCAATAATCGCTTGGTCCACCGCCGGATTAACAGCATTTTATATGTTTCGAATCTATTTACTTACTTTTGAAGGACATTTAAACATTTATTTTCAAAAATATAGTGGCAAAAAAAGTAGCTCTTTCTATTCAATAAAACTATGGGGTAAAGAAGAGCAAAAAATAATTAACCTAAATTTGCGTTTATTTCCTTTATTAACAATGAAGAAAAATGA---------------------GAAGCCAT---ATATAATCGGTGGTAATGTAAAAAAAGGAG-------CTATTATTACTATTACGAATTTTGGCTACAAGGAGGCTTTTT------CTTATCCTCATGAATCAGATAATACTATGCTATTTCCTATGCTTATATTGCTTCTATTTACTTTATTTGTTGGAGCTATAGCAATTCCTTTTAATC----AAGAAAGAG---------------TGGATATATTATCAAAATTATTAACTCCATCTATAAATCTTTTACATCAAAATTCAAATGATTTTGAGGATTCATATCAATTTTTAACAAATGCAACTTTTTCGGTGAGTATAGCTTGTTTCGGAATATTTACAGCATTCCTTTTATATAAGCCTTTTTATTCATCTTTACAAAATTTGAACTTACTAAATTCGTTTGCGAAAAGGGG---------TCCTAAAAGGATTTTATTGGATAAAATAATATATTTGATATATGATTGGTCATATAATCGTGGTTACATAGATACGT--------------------------------------------------------------------------------------------------------------------------------------TAAAGTAAGTGTTGGATTCAAAGCTGGTGTTAAAGAGTATAAATTGACTTATTATACTCCTGAATATGAAGTCAAAGATACTGATATCTTGGCAGCCTTCCGAGTAACTCCTCAACCCGGAGTTCCGCCTGAGGAAGCGGGGGCCGCGGTAGCTGCTGAATCTTCTACTGGTACATGGACAACCGTGTGGACCGATGGGCTTACCAGCCTTGATCGTTACAAAGGGCGATGCTACCACATTGAGCCCGTTGCTGGAGAAGAAGAACAATATATATGTTATGTAGCTTACCCCTTAGACCTTTTTGAAGAAGGTTCTGTTACTAACATGTTTACTTCCATTGTGGGTAATGTATTTGGGTTCAAAGCCCTGCGCGCTCTACGTCTAGAGGATCTGCGAATCCCTACTGCTTATGTTAAAACTTTCCAAGGCCCACCTCATGGTATCCAGGTTGAAAGAGATAAATTGAACAAGTATGGTCGCCCCCTATTAGGATGTACTATTAAACCTAAATTGGGGTTATCCGCTAAGAACTACGGTAGAGCAGTTTATGAATGTCTACGTGGTGGACTTGATTTTACCAAAGATGATGAGAATGTGAACTCCCAACCATTTATGCGCTGGAGAGACCGTTTCTTATTTTGTGCCGAAGCACTTTATAAAGCACAGGCTGAAACAGGTGAAATCAAAGGGCATTACTTGAATGCTACTGCGGGTACATGTGAAGAAATGATGAAAAGGGCCATATTTGCCAGAGAATTGGGAGTTCCTATCGTAATGCATGACTACTTAACAGGTGGGTTCACTGCAAATACTAGCTTGGCTCATTATTGCCGAGATAATGGTCTACTTCTTCACATCCACCGCGCAATGCACGCAGTTATTGATAGACAGAAGAATCATGGTATGCACTTCCGTGTACTAGCTAAAGCTTTACGTATGTCTGGTGGAGATCATATTCACTCTGGTACAGTAGTAGGTAAACTTGAAGGAGAAAGGGACATAACCTTGGGCTTTGTTGATTTACTACGTGATGATTTTATTGAAAAAGATCGAAGCCGTGGTATTTATTTCACTCAAGATTGGGTTTCTATGCCAGGTGTTCTGCCTGTAGCTTCGGGTGGTATTCACGTTTGGCATATGCCTGCTTTGACCGAGATCTTTGGAGATGATTCCGTACTACAATTCGGTGGAGGAACTTTAGGACACCCTTGGGGGAATGCACCGGGTGCCGTAGCTAATCGAGTAGCTTTAGAAGCATGTGTAAAAGCTCGTAATGAGGGACGTGACCTTGCCCGCGAGGGTAATGAAATTATCCGCGAGGCTGCCAAATGGAGTCCTGAACTAGCTGCTGCTTGTGAAGTATGGAAGGAGATCAAATTTGAATTCGAGGCAATGGATACTATCTAA
>Microcos
[truncated: 95,935 more chars]
